# Supplementary material for: (2-Carbamoylethyl-κ2 C 1,O)triiodidotin(IV)
Source: Acta Crystallogr Sect E Struct Rep Online. 2011 Oct 12;67(Pt 11):m1536–7. doi: 10.1107/S1600536811041778 (PMC3246961; doi:10.1107/S1600536811041778)
Supplement: Supplementary file 1 [file e-67-m1536-sup1.cif]

##############################################################################
#                                                                            #
# This CIF contains the data in a paper accepted for publication in          #
# Acta Crystallographica Section E. It conforms to the requirements of       #
# Notes for Authors for Acta Crystallographica Section E, and has been       #
# peer reviewed under the auspices of the IUCr Commission on Journals.       #
#                                                                            #
# Full details of the Crystallographic Information File format               #
# are given in the paper "The Crystallographic Information File (CIF):       #
# a New Standard Archive File for Crystallography" by S. R. Hall, F. H.      #
# Allen and I. D. Brown [Acta Cryst. (1991), A47, 655-685].                  #
#                                                                            #
# The current version of the core CIF dictionary is obtainable from          #
# ftp://ftp.iucr.org/pub/cif_core.dic.                                       #
#                                                                            #
# Software is freely available for graphical display of the structure(s)     #
# in this CIF. For information consult the CIF software page                 #
# http://www.iucr.org/resources/cif/software.                                #
#                                                                            #
# This file may be used for bona fide research purposes within the           #
# scientific community so long as proper attribution is given to the journal # 
# article from which it was obtained.                                        #
#                                                                            #
##############################################################################
data_global
_audit_creation_method     SHELXL-97
_journal_date_recd_electronic     2011-10-06
_journal_date_accepted     2011-10-10
_journal_name_full     'Acta Crystallographica, Section E'
_journal_year     2011
_journal_volume     67
_journal_issue     11
_journal_page_first     m1536
_journal_page_last     m1537
_journal_paper_category     QM
_journal_coeditor_code     WM2541
_publ_contact_author_name     ' Edward RT Tiekink '
_publ_contact_author_address
;
Department of Chemistry, University of Malaya,
50603 Kuala Lumpur, Malaysia
;
_publ_contact_author_email
;
edward.tiekink@gmail.com
;
_publ_contact_author_fax     ' +60 3 7967 4193 '
_publ_contact_author_phone     ' +60 3 7967 6775 '
_publ_section_title
;
(2-Carbamoylethyl-\k^2^<i>C</i>^1^,<i>O</i>)triiodidotin(IV)
;
loop_
    _publ_author_name
    _publ_author_footnote
    _publ_author_address
    'de Lima, Geraldo M.' .
;
Departamento de Qu\'imica, Instituto de Cie\^ncias Exatas
Universidade Federal de Minas Gerais,
Avenida Anto\^nio Carlos, 6627 Pampulha, 31270-901 Belo Horizonte, MG, Brazil
;
    'Tiekink, Edward R. T.' .
;
Department of Chemistry, University of Malaya,
50603 Kuala Lumpur, Malaysia
;
    'Wardell, James L.'
;
Additional correspondence author, e-mail: j.wardell@abdn.ac.uk.
;
;
Departamento de Qu\'imica, Instituto de Cie\^ncias Exatas
Universidade Federal de Minas Gerais,
Avenida Anto\^nio Carlos, 6627 Pampulha, 31270-901 Belo Horizonte, MG,
Brazil
and
Centro de Desenvolvimento Tecnol\'ogico em Sa\'ude (CDTS),
Funda\,c\~ao Oswaldo Cruz (FIOCRUZ), Casa Amarela,
Campus de Manguinhos, Av. Brasil 4365,
21040-900 Rio de Janeiro, RJ, Brazil
;
    'Wardell, Solange M. S. V.' .
;
CHEMSOL, 1 Harcourt Road, Aberdeen AB15 5NY, Scotland
;
data_I
_audit_creation_method     SHELXL-97
_chemical_name_systematic
;
(2-Carbamoylethyl-\k^2^<i>C</i>^1^,<i>O</i>)triiodidotin(IV)
;
_chemical_name_common     ?
_chemical_formula_moiety     'C3 H6 I3 N O Sn'
_chemical_formula_sum     'C3 H6 I3 N O Sn'
_chemical_formula_iupac     '[Sn (C3 H6 N O) I3]'
_chemical_formula_weight     571.48
_chemical_melting_point     ?
_symmetry_cell_setting     triclinic
_symmetry_space_group_name_H-M     'P -1'
_symmetry_space_group_name_Hall     '-P 1 '
loop_
    _symmetry_equiv_pos_as_xyz
    'x, y, z'
    '-x, -y, -z'
_cell_length_a     7.85300(10)
_cell_length_b     10.62640(10)
_cell_length_c     14.1250(2)
_cell_angle_alpha     98.8010(10)
_cell_angle_beta     105.5230(10)
_cell_angle_gamma     102.3830(10)
_cell_volume     1081.22(2)
_cell_formula_units_Z     4
_cell_measurement_reflns_used     4411
_cell_measurement_theta_min     2.9
_cell_measurement_theta_max     27.5
_cell_measurement_temperature     120(2)
_exptl_crystal_description     plate
_exptl_crystal_colour     yellow
_exptl_crystal_size_max     0.20
_exptl_crystal_size_mid     0.20
_exptl_crystal_size_min     0.02
_exptl_crystal_density_diffrn     3.511
_exptl_crystal_density_meas     ?
_exptl_crystal_density_method     'not measured'
_exptl_crystal_F_000     992
_exptl_absorpt_coefficient_mu     10.873
_exptl_absorpt_correction_type     multi-scan
_exptl_absorpt_process_details     '(<i>SADABS</i>; Sheldrick, 2007)'
_exptl_absorpt_correction_T_min     0.3788
_exptl_absorpt_correction_T_max     1.0000
_exptl_special_details
;
;
_diffrn_ambient_temperature     120(2)
_diffrn_radiation_type     MoK\a
_diffrn_radiation_wavelength     0.71073
_diffrn_radiation_source     'Bruker-Nonius FR591 rotating anode'
_diffrn_radiation_monochromator     '10cm confocal mirrors'
_diffrn_measurement_device_type     'Bruker--Nonius APEXII CCD'
_diffrn_measurement_method     '\f and \w'
_diffrn_detector_area_resol_mean     9.091
_diffrn_reflns_number     14061
_diffrn_reflns_av_R_equivalents     0.0389
_diffrn_reflns_av_sigmaI/netI     0.0392
_diffrn_reflns_theta_min     2.97
_diffrn_reflns_theta_max     26.50
_diffrn_reflns_theta_full     26.50
_diffrn_measured_fraction_theta_max     0.984
_diffrn_measured_fraction_theta_full     0.984
_diffrn_reflns_limit_h_min     -9
_diffrn_reflns_limit_h_max     9
_diffrn_reflns_limit_k_min     -13
_diffrn_reflns_limit_k_max     13
_diffrn_reflns_limit_l_min     -17
_diffrn_reflns_limit_l_max     17
_diffrn_standards_number     0
_diffrn_standards_interval_count     .
_diffrn_standards_interval_time     .
_diffrn_standards_decay_%     ?
_refine_special_details
;
Refinement of <i>F</i>^2^ against ALL reflections. The weighted <i>R</i>-factor
<i>wR</i> and goodness of fit <i>S</i> are based on <i>F</i>^2^, conventional
<i>R</i>-factors <i>R</i> are based on <i>F</i>, with <i>F</i> set to zero for
negative <i>F</i>^2^. The threshold expression of <i>F</i>^2^ >
2\s(<i>F</i>^2^) is used only for calculating <i>R</i>-factors(gt) <i>etc</i>.
and is not relevant to the choice of reflections for refinement.
<i>R</i>-factors based on <i>F</i>^2^ are statistically about twice as large
as those based on <i>F</i>, and <i>R</i>- factors based on ALL data will be
even larger.
;
_reflns_number_total     4414
_reflns_number_gt     4342
_reflns_threshold_expression     I>2\s(I)
_refine_ls_structure_factor_coef     Fsqd
_refine_ls_matrix_type     full
_refine_ls_R_factor_all     0.0279
_refine_ls_R_factor_gt     0.0273
_refine_ls_wR_factor_gt     0.0784
_refine_ls_wR_factor_ref     0.0788
_refine_ls_goodness_of_fit_ref     1.118
_refine_ls_restrained_S_all     1.118
_refine_ls_number_reflns     4414
_refine_ls_number_parameters     163
_refine_ls_number_restraints     0
_refine_ls_hydrogen_treatment     constr
_refine_ls_weighting_scheme     calc
_refine_ls_weighting_details
         'calc w=1/[\s^2^(Fo^2^)+(0.0384P)^2^+3.8857P] where P=(Fo^2^+2Fc^2^)/3'
_atom_sites_solution_hydrogens     geom
_atom_sites_solution_primary     direct
_atom_sites_solution_secondary     difmap
_refine_ls_shift/su_max     0.001
_refine_ls_shift/su_mean     0.000
_refine_diff_density_max     1.374
_refine_diff_density_min     -1.464
_refine_ls_extinction_method     none
_refine_ls_extinction_coef     ?
loop_
    _atom_type_symbol
    _atom_type_description
    _atom_type_scat_dispersion_real
    _atom_type_scat_dispersion_imag
    _atom_type_scat_source
    'C' 'C' 0.0033 0.0016
                         'International Tables Vol C Tables 4.2.6.8 and 6.1.1.4'
    'H' 'H' 0.0000 0.0000
                         'International Tables Vol C Tables 4.2.6.8 and 6.1.1.4'
    'N' 'N' 0.0061 0.0033
                         'International Tables Vol C Tables 4.2.6.8 and 6.1.1.4'
    'O' 'O' 0.0106 0.0060
                         'International Tables Vol C Tables 4.2.6.8 and 6.1.1.4'
    'Sn' 'Sn' -0.6537 1.4246
                         'International Tables Vol C Tables 4.2.6.8 and 6.1.1.4'
    'I' 'I' -0.4742 1.8119
                         'International Tables Vol C Tables 4.2.6.8 and 6.1.1.4'
_computing_data_collection     'COLLECT (Hooft, 1998)'
_computing_cell_refinement
                    'DENZO (Otwinowski & Minor, 1997) and COLLECT (Hooft, 1998)'
_computing_data_reduction
                    'DENZO (Otwinowski & Minor, 1997) and COLLECT (Hooft, 1998)'
_computing_structure_solution     'SHELXS97 (Sheldrick, 2008)'
_computing_structure_refinement     'SHELXL97 (Sheldrick, 2008)'
_computing_molecular_graphics
                      'ORTEP-3 (Farrugia, 1997) and DIAMOND (Brandenburg, 2006)'
_computing_publication_material     'publCIF (Westrip, 2010)'
loop_
    _atom_site_type_symbol
    _atom_site_label
    _atom_site_fract_x
    _atom_site_fract_y
    _atom_site_fract_z
    _atom_site_U_iso_or_equiv
    _atom_site_adp_type
    _atom_site_calc_flag
    _atom_site_refinement_flags
    _atom_site_occupancy
    _atom_site_symmetry_multiplicity
    _atom_site_disorder_assembly
    _atom_site_disorder_group
    Sn Sn1 0.84744(4) 0.81052(3) 0.07941(2) 0.01343(9) Uani d . 1 1 . .
    I I1 0.79233(5) 0.56511(3) 0.11465(2) 0.02019(10) Uani d . 1 1 . .
    I I2 1.13298(5) 0.80096(3) -0.00043(3) 0.02164(10) Uani d . 1 1 . .
    I I3 0.58439(4) 0.79311(3) -0.09302(2) 0.01808(9) Uani d . 1 1 . .
    O O1 0.6302(5) 0.8274(4) 0.1636(3) 0.0196(7) Uani d . 1 1 . .
    N N1 0.5852(8) 0.9523(5) 0.2928(4) 0.0324(12) Uani d . 1 1 . .
    H H1N 0.4849 0.8870 0.2762 0.039 Uiso calc R 1 1 . .
    H H2N 0.6529 0.9568 0.3546 0.039 Uiso calc R 1 1 . .
    C C1 0.9830(7) 0.9848(5) 0.1974(4) 0.0190(10) Uani d . 1 1 . .
    H H1A 1.0707 0.9634 0.2533 0.023 Uiso calc R 1 1 . .
    H H1B 1.0533 1.0528 0.1714 0.023 Uiso calc R 1 1 . .
    C C2 0.8454(9) 1.0397(5) 0.2370(4) 0.0266(12) Uani d . 1 1 . .
    H H2A 0.9052 1.0874 0.3083 0.032 Uiso calc R 1 1 . .
    H H2B 0.8057 1.1037 0.1978 0.032 Uiso calc R 1 1 . .
    C C3 0.6791(7) 0.9313(5) 0.2296(4) 0.0198(10) Uani d . 1 1 . .
    Sn Sn2 0.27996(4) 0.67003(3) 0.46025(2) 0.01266(9) Uani d . 1 1 . .
    I I4 0.61233(4) 0.84602(3) 0.54333(3) 0.01904(10) Uani d . 1 1 . .
    I I5 0.02318(4) 0.80393(3) 0.43118(2) 0.01823(9) Uani d . 1 1 . .
    I I6 0.25104(5) 0.60910(3) 0.64270(2) 0.02072(10) Uani d . 1 1 . .
    O O2 0.3235(5) 0.6994(4) 0.3074(3) 0.0208(8) Uani d . 1 1 . .
    N N2 0.3498(7) 0.5858(5) 0.1668(4) 0.0286(11) Uani d . 1 1 . .
    H H3N 0.3856 0.6666 0.1585 0.034 Uiso calc R 1 1 . .
    H H4N 0.4401 0.5480 0.1716 0.034 Uiso calc R 1 1 . .
    C C4 0.2650(7) 0.4737(5) 0.3869(4) 0.0171(9) Uani d . 1 1 . .
    H H4A 0.3835 0.4533 0.4140 0.021 Uiso calc R 1 1 . .
    H H4B 0.1684 0.4090 0.4005 0.021 Uiso calc R 1 1 . .
    C C5 0.2215(7) 0.4620(5) 0.2734(4) 0.0213(11) Uani d . 1 1 . .
    H H5A 0.2708 0.3921 0.2449 0.026 Uiso calc R 1 1 . .
    H H5B 0.0868 0.4358 0.2414 0.026 Uiso calc R 1 1 . .
    C C6 0.3029(7) 0.5905(5) 0.2496(4) 0.0188(10) Uani d . 1 1 . .
loop_
    _atom_site_aniso_label
    _atom_site_aniso_U_11
    _atom_site_aniso_U_22
    _atom_site_aniso_U_33
    _atom_site_aniso_U_12
    _atom_site_aniso_U_13
    _atom_site_aniso_U_23
    Sn1 0.01254(17) 0.01471(17) 0.01161(16) 0.00316(13) 0.00254(13) 0.00162(12)
    I1 0.02194(19) 0.01739(17) 0.02113(18) 0.00547(14) 0.00490(14) 0.00694(13)
    I2 0.01880(18) 0.02449(18) 0.02683(19) 0.00877(14) 0.01201(14) 0.00795(14)
    I3 0.01449(17) 0.02295(18) 0.01437(17) 0.00462(13) 0.00081(13) 0.00423(13)
    O1 0.0162(18) 0.0241(18) 0.0176(17) 0.0048(14) 0.0059(14) 0.0023(14)
    N1 0.044(3) 0.027(2) 0.032(3) 0.009(2) 0.025(2) -0.001(2)
    C1 0.021(3) 0.013(2) 0.016(2) -0.0025(19) 0.001(2) -0.0023(18)
    C2 0.045(4) 0.016(2) 0.024(3) 0.010(2) 0.018(3) 0.003(2)
    C3 0.025(3) 0.026(3) 0.016(2) 0.014(2) 0.011(2) 0.008(2)
    Sn2 0.01234(17) 0.01365(16) 0.01193(16) 0.00425(12) 0.00339(13) 0.00231(12)
    I4 0.01251(17) 0.01815(17) 0.02403(18) 0.00266(13) 0.00420(13) 0.00230(13)
    I5 0.01529(18) 0.02042(17) 0.02122(18) 0.00887(13) 0.00530(13) 0.00606(13)
    I6 0.01956(18) 0.02811(19) 0.01277(16) 0.00340(14) 0.00347(13) 0.00657(13)
    O2 0.028(2) 0.0208(18) 0.0155(17) 0.0060(15) 0.0108(15) 0.0032(14)
    N2 0.035(3) 0.030(3) 0.022(2) 0.005(2) 0.015(2) 0.003(2)
    C4 0.022(3) 0.013(2) 0.013(2) 0.0072(19) 0.0009(19) 0.0001(17)
    C5 0.022(3) 0.021(2) 0.016(2) 0.002(2) 0.004(2) -0.0031(19)
    C6 0.014(2) 0.029(3) 0.016(2) 0.009(2) 0.0047(19) 0.006(2)
_geom_special_details
;
All s.u.'s (except the s.u. in the dihedral angle between two l.s. planes) are
estimated using the full covariance matrix. The cell s.u.'s are taken into
account individually in the estimation of s.u.'s in distances, angles and
torsion angles; correlations between s.u.'s in cell parameters are only used
when they are defined by crystal symmetry. An approximate (isotropic)
treatment of cell s.u.'s is used for estimating s.u.'s involving l.s. planes.
;
loop_
    _geom_bond_atom_site_label_1
    _geom_bond_atom_site_label_2
    _geom_bond_site_symmetry_2
    _geom_bond_distance
    _geom_bond_publ_flag
    Sn1 C1 . 2.146(5) y
    Sn1 O1 . 2.347(3) y
    Sn1 I1 . 2.6953(4) y
    Sn1 I2 . 2.7796(4) y
    Sn1 I3 . 2.6904(4) y
    O1 C3 . 1.244(6) ?
    N1 C3 . 1.324(7) ?
    N1 H1N . 0.8800 ?
    N1 H2N . 0.8800 ?
    C1 C2 . 1.521(7) ?
    C1 H1A . 0.9900 ?
    C1 H1B . 0.9900 ?
    C2 C3 . 1.512(8) ?
    C2 H2A . 0.9900 ?
    C2 H2B . 0.9900 ?
    Sn2 C4 . 2.147(5) y
    Sn2 O2 . 2.330(3) y
    Sn2 I4 . 2.6987(4) y
    Sn2 I5 . 2.6880(4) y
    Sn2 I6 . 2.8060(4) y
    O2 C6 . 1.262(6) ?
    N2 C6 . 1.313(6) ?
    N2 H3N . 0.8800 ?
    N2 H4N . 0.8800 ?
    C4 C5 . 1.526(7) ?
    C4 H4A . 0.9900 ?
    C4 H4B . 0.9900 ?
    C5 C6 . 1.506(7) ?
    C5 H5A . 0.9900 ?
    C5 H5B . 0.9900 ?
loop_
    _geom_angle_atom_site_label_1
    _geom_angle_atom_site_label_2
    _geom_angle_atom_site_label_3
    _geom_angle_site_symmetry_1
    _geom_angle_site_symmetry_3
    _geom_angle
    _geom_angle_publ_flag
    C1 Sn1 O1 . . 76.52(16) ?
    C1 Sn1 I3 . . 125.92(14) ?
    O1 Sn1 I3 . . 87.71(9) ?
    C1 Sn1 I1 . . 122.64(14) ?
    O1 Sn1 I1 . . 83.18(9) ?
    I3 Sn1 I1 . . 105.788(15) ?
    C1 Sn1 I2 . . 98.50(14) ?
    O1 Sn1 I2 . . 173.92(9) ?
    I3 Sn1 I2 . . 98.106(14) ?
    I1 Sn1 I2 . . 96.853(14) ?
    C3 O1 Sn1 . . 112.5(3) ?
    C3 N1 H1N . . 109.5 ?
    C3 N1 H2N . . 109.5 ?
    H1N N1 H2N . . 109.5 ?
    C2 C1 Sn1 . . 111.0(4) ?
    C2 C1 H1A . . 109.4 ?
    Sn1 C1 H1A . . 109.4 ?
    C2 C1 H1B . . 109.4 ?
    Sn1 C1 H1B . . 109.4 ?
    H1A C1 H1B . . 108.0 ?
    C3 C2 C1 . . 111.7(4) ?
    C3 C2 H2A . . 109.3 ?
    C1 C2 H2A . . 109.3 ?
    C3 C2 H2B . . 109.3 ?
    C1 C2 H2B . . 109.3 ?
    H2A C2 H2B . . 107.9 ?
    O1 C3 N1 . . 121.5(5) ?
    O1 C3 C2 . . 120.3(4) ?
    N1 C3 C2 . . 118.2(5) ?
    C4 Sn2 O2 . . 77.38(16) ?
    C4 Sn2 I5 . . 129.25(14) ?
    O2 Sn2 I5 . . 89.69(9) ?
    C4 Sn2 I4 . . 118.64(14) ?
    O2 Sn2 I4 . . 84.58(9) ?
    I5 Sn2 I4 . . 108.400(14) ?
    C4 Sn2 I6 . . 96.42(13) ?
    O2 Sn2 I6 . . 172.63(9) ?
    I5 Sn2 I6 . . 97.373(13) ?
    I4 Sn2 I6 . . 95.120(13) ?
    C6 O2 Sn2 . . 111.5(3) ?
    C6 N2 H3N . . 109.5 ?
    C6 N2 H4N . . 109.5 ?
    H3N N2 H4N . . 109.5 ?
    C5 C4 Sn2 . . 110.1(3) ?
    C5 C4 H4A . . 109.6 ?
    Sn2 C4 H4A . . 109.6 ?
    C5 C4 H4B . . 109.6 ?
    Sn2 C4 H4B . . 109.6 ?
    H4A C4 H4B . . 108.1 ?
    C6 C5 C4 . . 111.5(4) ?
    C6 C5 H5A . . 109.3 ?
    C4 C5 H5A . . 109.3 ?
    C6 C5 H5B . . 109.3 ?
    C4 C5 H5B . . 109.3 ?
    H5A C5 H5B . . 108.0 ?
    O2 C6 N2 . . 121.2(5) ?
    O2 C6 C5 . . 120.6(4) ?
    N2 C6 C5 . . 118.2(5) ?
loop_
    _geom_torsion_atom_site_label_1
    _geom_torsion_atom_site_label_2
    _geom_torsion_atom_site_label_3
    _geom_torsion_atom_site_label_4
    _geom_torsion_site_symmetry_1
    _geom_torsion_site_symmetry_2
    _geom_torsion_site_symmetry_3
    _geom_torsion_site_symmetry_4
    _geom_torsion
    _geom_torsion_publ_flag
    C1 Sn1 O1 C3 . . . . 6.4(4) ?
    I3 Sn1 O1 C3 . . . . -121.4(3) ?
    I1 Sn1 O1 C3 . . . . 132.4(3) ?
    O1 Sn1 C1 C2 . . . . -19.9(3) ?
    I3 Sn1 C1 C2 . . . . 57.1(4) ?
    I1 Sn1 C1 C2 . . . . -92.5(4) ?
    I2 Sn1 C1 C2 . . . . 163.6(3) ?
    Sn1 C1 C2 C3 . . . . 31.0(6) ?
    Sn1 O1 C3 N1 . . . . -172.4(4) ?
    Sn1 O1 C3 C2 . . . . 9.8(6) ?
    C1 C2 C3 O1 . . . . -27.7(7) ?
    C1 C2 C3 N1 . . . . 154.4(5) ?
    C4 Sn2 O2 C6 . . . . 5.8(3) ?
    I5 Sn2 O2 C6 . . . . -124.7(3) ?
    I4 Sn2 O2 C6 . . . . 126.8(3) ?
    O2 Sn2 C4 C5 . . . . -20.4(3) ?
    I5 Sn2 C4 C5 . . . . 58.6(4) ?
    I4 Sn2 C4 C5 . . . . -97.0(3) ?
    I6 Sn2 C4 C5 . . . . 163.6(3) ?
    Sn2 C4 C5 C6 . . . . 32.4(5) ?
    Sn2 O2 C6 N2 . . . . -169.0(4) ?
    Sn2 O2 C6 C5 . . . . 11.7(6) ?
    C4 C5 C6 O2 . . . . -30.2(7) ?
    C4 C5 C6 N2 . . . . 150.5(5) ?
loop_
    _geom_hbond_atom_site_label_D
    _geom_hbond_atom_site_label_H
    _geom_hbond_atom_site_label_A
    _geom_hbond_site_symmetry_A
    _geom_hbond_distance_DH
    _geom_hbond_distance_HA
    _geom_hbond_distance_DA
    _geom_hbond_angle_DHA
    N1 H1n O2 . 0.88 2.29 3.085(7) 150
    N2 H3n O1 . 0.88 2.26 3.018(7) 145
    N2 H4n I1 . 0.88 3.06 3.784(6) 141
