# Supplementary material for: (2-Carbamoylethyl-κ2 C 1,O)triiodidotin(IV)
Source: Acta Crystallogr Sect E Struct Rep Online. 2011 Oct 12;67(Pt 11):m1536–7. doi: 10.1107/S1600536811041778 (PMC3246961; doi:10.1107/S1600536811041778)
Supplement: Supplementary file 2 [file e-67-m1536-Isup2.hkl]

#
# h,k,l, Fc-squared, Fo-squared, sigma(Fo-squared) and status flag
#
data_I
_shelx_title ' 2007src0690 in P-1'
_shelx_refln_list_code          4
_shelx_F_calc_maximum      395.45
_exptl_crystal_F_000       992.00
_reflns_d_resolution_high  0.7965
 
loop_
 _symmetry_equiv_pos_as_xyz
 'x, y, z'
 '-x, -y, -z'
 
_cell_length_a     7.8530
_cell_length_b    10.6264
_cell_length_c    14.1250
_cell_angle_alpha  98.801
_cell_angle_beta  105.523
_cell_angle_gamma 102.383
 
_shelx_F_squared_multiplier     1.000
 
loop_
 _refln_index_h
 _refln_index_k
 _refln_index_l
 _refln_F_squared_calc
 _refln_F_squared_meas
 _refln_F_squared_sigma
 _refln_observed_status
   2   0   0    28009.88    27371.85    997.42 o
   3   0   0        4.96       24.95      6.95 o
   4   0   0      584.39      635.06     18.79 o
   5   0   0    18345.84    16672.95    677.94 o
   6   0   0     2120.41     2117.73     73.16 o
   7   0   0    16731.30    16523.28    511.34 o
   8   0   0     7149.61     7960.02    476.57 o
   9   0   0     2671.91     2873.22    168.36 o
  -9   1   0    10688.40    11466.79    541.24 o
  -8   1   0      256.68      310.69     23.63 o
  -7   1   0      643.74      750.67     35.71 o
  -6   1   0    21585.87    22817.37    739.23 o
  -5   1   0     3315.94     3321.70    115.14 o
  -3   1   0    38391.91    35674.00   2101.47 o
  -2   1   0    12274.63    12115.40    274.25 o
  -1   1   0      291.61      333.50     19.02 o
   1   1   0      600.98      616.67     15.37 o
   3   1   0    17484.30    18044.50    424.02 o
   4   1   0      672.12      778.68     35.72 o
   5   1   0    15308.57    15866.66    523.88 o
   6   1   0     1195.44     1222.05     40.04 o
   7   1   0     6048.99     6340.91    222.55 o
   8   1   0      410.20      521.37     44.06 o
  -9   2   0     2058.92     2130.71     91.12 o
  -8   2   0     1577.65     1978.82     80.51 o
  -7   2   0    67998.77    73711.02   4850.90 o
  -6   2   0     3525.21     4095.64    142.38 o
  -5   2   0       62.00       68.48     10.40 o
  -4   2   0    15173.33    13936.05    879.47 o
  -3   2   0     1670.19     1556.18     45.36 o
  -1   2   0    32791.10    22394.97   1200.12 o
   2   2   0    14049.20    13956.68    296.07 o
   3   2   0      330.76      413.89     17.22 o
   4   2   0    11291.13    11459.03    289.02 o
   5   2   0     1045.19     1061.49     28.79 o
   6   2   0      607.98      606.64     27.38 o
   7   2   0     1087.54     1008.74     39.04 o
   8   2   0    13224.71    13998.21    726.35 o
  -8   3   0     6357.26     8421.45    458.87 o
  -7   3   0      122.75      243.18     30.59 o
  -6   3   0       16.33      165.83     28.24 o
  -5   3   0    47895.89    43208.68   3579.12 o
  -4   3   0    47451.18    40361.04   1901.32 o
  -3   3   0     7624.56     7071.25    144.45 o
  -2   3   0     4222.56     3856.08     85.18 o
  -1   3   0     2036.73     2120.90     46.76 o
   1   3   0     4709.77     4631.60    107.61 o
   2   3   0    48903.63    47995.21   1329.52 o
   3   3   0     4015.81     3997.08     85.32 o
   4   3   0    28895.65    29868.60    739.87 o
   5   3   0    14808.83    15311.75    356.42 o
   6   3   0     8732.48     8876.34    378.52 o
   7   3   0     5659.82     5773.16    260.68 o
   8   3   0       65.46      112.22     19.03 o
  -9   4   0    18591.63    23724.20    970.99 o
  -8   4   0     6520.52     7338.72    393.54 o
  -7   4   0     5267.99     5913.08    217.67 o
  -6   4   0      957.40      948.97     48.91 o
  -5   4   0      699.74      679.20     29.13 o
  -4   4   0     9944.74     9935.08    236.48 o
  -3   4   0      355.95      358.77      9.36 o
  -2   4   0    56183.16    51040.23   1552.40 o
  -1   4   0    16623.38    17339.71    387.87 o
   0   4   0     6240.96     6020.60    165.22 o
   1   4   0    58609.42    56614.69   1879.73 o
   2   4   0      201.84      217.77     16.49 o
   3   4   0     4051.67     4006.35     97.41 o
   4   4   0    24864.03    25377.46    739.66 o
   5   4   0      159.59      199.26      9.21 o
   6   4   0     4220.22     4231.45    173.36 o
   7   4   0       80.42       94.61     15.70 o
  -9   5   0      117.57      181.15     30.74 o
  -8   5   0     2567.20     2854.95    163.46 o
  -7   5   0    14233.24    13843.12    504.93 o
  -6   5   0      328.98      255.45     29.58 o
  -5   5   0    56944.72    50500.64   1752.08 o
  -4   5   0     1811.34     1799.03     51.38 o
  -3   5   0    54989.83    51799.19   1130.80 o
  -2   5   0     5955.07     6158.23    150.99 o
  -1   5   0    39701.34    39486.77   1000.68 o
   0   5   0   119440.53   108640.52   7047.92 o
   1   5   0      301.03      317.06     10.63 o
   2   5   0      479.80      520.78     18.76 o
   3   5   0     3605.79     3665.22     93.69 o
   4   5   0     2423.81     2644.01     77.24 o
   5   5   0      122.71      142.07      9.73 o
   6   5   0      700.25      774.07     37.92 o
   7   5   0     1800.55     2062.88    245.98 o
  -9   6   0    26312.18    29964.85   1599.59 o
  -8   6   0     5618.77     5737.98    582.62 o
  -7   6   0    14868.90    10921.01    827.07 o
  -6   6   0     1342.88     1321.64     67.35 o
  -5   6   0     2913.73     2758.94    104.25 o
  -4   6   0    16036.37    15509.68    335.06 o
  -3   6   0    17891.82    17012.88    415.24 o
  -2   6   0     2611.10     2560.65     51.79 o
  -1   6   0     7197.48     7340.97    172.16 o
   0   6   0    16534.54    16964.42    438.85 o
   1   6   0     5542.35     5693.13    133.76 o
   2   6   0    13591.72    13427.34    323.50 o
   3   6   0       20.20      807.14    507.32 o
   4   6   0     1066.41     1148.65     28.16 o
   5   6   0      616.06      613.23     31.28 o
   6   6   0     3460.44     4209.52    201.06 o
  -9   7   0       54.43       44.71     27.41 o
  -8   7   0     1597.57     1435.84     95.64 o
  -7   7   0    38946.55    29000.92   1516.81 o
  -6   7   0     1874.73     1686.09     78.29 o
  -5   7   0      916.72      993.28     35.31 o
  -4   7   0     9448.42     9513.49    204.12 o
  -3   7   0       17.64       38.77      6.47 o
  -2   7   0     9538.79     9188.16    231.31 o
  -1   7   0       29.07       65.80      4.89 o
   0   7   0     4944.35     5161.92    144.96 o
   1   7   0    12944.79    12923.86    315.76 o
   2   7   0     1224.82     1290.90     35.27 o
   4   7   0     7882.72     7972.79    232.52 o
   5   7   0     2673.45     2802.14    157.24 o
   6   7   0     1590.54     1779.32     86.80 o
  -8   8   0     1439.53     1042.51    138.15 o
  -7   8   0     7616.78     5683.88    315.05 o
  -6   8   0     2933.69     2627.78    125.69 o
  -5   8   0     8429.21     8205.33    290.48 o
  -4   8   0     6084.65     6013.02    136.21 o
  -3   8   0     7086.84     6854.33    161.93 o
  -2   8   0      252.35      284.18     11.88 o
  -1   8   0     2497.31     2542.27     58.35 o
   0   8   0    48548.84    48753.40   1222.23 o
   1   8   0    10470.58    10599.53    247.94 o
   2   8   0      180.70      191.10     10.43 o
   3   8   0      347.71      383.29     24.32 o
   4   8   0        0.83       24.15      6.30 o
   5   8   0       16.43       48.72     18.69 o
  -8   9   0      678.85      441.51     44.59 o
  -7   9   0      351.29      391.22     71.63 o
  -6   9   0       76.53       78.90     19.79 o
  -5   9   0      137.31      154.92      9.82 o
  -4   9   0    17950.91    17275.00    422.65 o
  -3   9   0       39.38       83.82     12.94 o
  -2   9   0      816.20      793.37     29.46 o
  -1   9   0      423.52      386.89     14.84 o
   0   9   0      989.25     1021.91     49.73 o
   1   9   0      148.82      135.79     13.57 o
   2   9   0       10.04       39.50      8.52 o
   3   9   0      957.07      871.64     38.33 o
   4   9   0     1092.90     1156.46     57.80 o
  -7  10   0    11303.40     9965.22    443.82 o
  -6  10   0     9160.63     8697.27    364.83 o
  -5  10   0     1089.15     1064.81     38.63 o
  -4  10   0     2188.02     2236.28     67.80 o
  -3  10   0      508.43      571.31     25.05 o
  -2  10   0     2933.74     3079.97    103.59 o
  -1  10   0     3927.30     3973.54    152.88 o
   0  10   0     7789.80     7848.79    201.60 o
   1  10   0     6897.73     6859.26    205.73 o
   2  10   0      269.84      250.77     26.23 o
   3  10   0      489.80      371.11     25.96 o
   4  10   0     1104.79     1167.38     64.66 o
  -7  11   0      286.16      243.90     42.22 o
  -6  11   0      213.70      219.81     38.20 o
  -5  11   0      994.53      906.25     45.50 o
  -4  11   0      254.59      255.81     18.03 o
  -3  11   0     1954.55     1894.53     69.06 o
  -2  11   0      122.51      134.70     11.84 o
  -1  11   0      177.88      215.18     15.35 o
   0  11   0      192.46      232.33     14.92 o
   1  11   0    11577.50    12131.50    643.46 o
   2  11   0     2670.19     2571.78    156.18 o
  -6  12   0      470.63      495.55     62.43 o
  -5  12   0      558.07      550.27     41.61 o
  -4  12   0      445.13      472.16     32.19 o
  -3  12   0     2338.56     2501.99    107.23 o
  -2  12   0      113.29       93.65     25.40 o
  -1  12   0      515.60      590.37     56.48 o
   0  12   0      539.49      538.56     53.98 o
   1  12   0     5450.07     5357.82    282.11 o
  -4  13   0      509.08      522.82     49.28 o
  -3  13   0     7013.52     7281.42    400.87 o
  -2  13   0      682.15      698.29     59.11 o
  -1  13   0    14669.05    15624.67    623.40 o
   1 -13   1     1673.03     1611.02     71.49 o
   2 -13   1      480.83      479.66     33.71 o
   3 -13   1      237.73      189.09     27.27 o
   4 -13   1    26629.65    26047.11   1154.86 o
   0 -12   1    16071.86    15703.37    804.56 o
   1 -12   1     1713.23     1820.16    166.94 o
   2 -12   1     2388.11     2292.01     90.72 o
   3 -12   1     7097.89     7061.77    266.39 o
   4 -12   1      305.44      242.24     35.16 o
   5 -12   1      534.28      572.65     60.21 o
   6 -12   1    14459.46    12113.36    781.81 o
  -3 -11   1    11463.43    11375.31    737.52 o
  -2 -11   1     1660.97     1633.80     60.68 o
  -1 -11   1     1253.67     1260.67     44.91 o
   0 -11   1    11034.07    10900.73    326.58 o
   1 -11   1      216.22      190.71     11.84 o
   2 -11   1    33880.90    34434.81   1043.66 o
   3 -11   1      512.27      512.90     29.37 o
   4 -11   1      714.73      678.37     26.82 o
   5 -11   1      149.60      135.38     23.74 o
   6 -11   1       17.49       54.12     19.24 o
   7 -11   1      165.96       93.94     18.23 o
  -4 -10   1    20488.84    21404.63    820.43 o
  -3 -10   1       54.98       52.46     12.46 o
  -2 -10   1     3850.16     3875.34    129.64 o
  -1 -10   1    10680.39    10528.02    330.41 o
   0 -10   1     1934.35     1990.20     58.05 o
   1 -10   1        0.28       44.43      8.72 o
   2 -10   1      224.71      259.94     13.82 o
   3 -10   1    11949.45    11691.36    361.36 o
   4 -10   1    37174.74    36482.61   1044.64 o
   5 -10   1       55.71       56.52     10.24 o
   6 -10   1      697.77      607.36     45.04 o
   7 -10   1     1104.05      904.18     83.61 o
  -5  -9   1    12966.22    14713.37   1073.21 o
  -4  -9   1     2034.21     2089.00    123.36 o
  -3  -9   1       70.34       59.69      8.52 o
  -2  -9   1     4191.61     4189.38    218.98 o
  -1  -9   1    10061.67    10031.99    302.97 o
   0  -9   1    14291.00    14298.11    343.30 o
   1  -9   1     8640.58     8489.41    220.08 o
   2  -9   1     2347.63     2230.99     79.29 o
   3  -9   1     3037.81     2930.07     63.24 o
   4  -9   1      238.87      239.76     13.26 o
   5  -9   1     1375.73     1331.14     49.97 o
   6  -9   1     1342.76     1258.57     63.50 o
   8  -9   1     5303.19     3978.93    437.55 o
  -5  -8   1     4133.30     4589.95    359.62 o
  -4  -8   1     3404.23     3713.04    141.00 o
  -3  -8   1    30893.16    30818.21    880.66 o
  -2  -8   1      339.12      315.24     14.74 o
  -1  -8   1     5068.02     5224.63    129.77 o
   0  -8   1     6724.18     6694.29    165.35 o
   1  -8   1     1314.20     1356.79     41.20 o
   2  -8   1    12912.85    12545.66    373.61 o
   3  -8   1    11534.94    11495.47    229.40 o
   4  -8   1    36923.37    35572.23    758.38 o
   5  -8   1      103.86      158.62     14.55 o
   6  -8   1     1572.90     1379.52     61.92 o
   7  -8   1       22.96      117.80     35.71 o
   8  -8   1      692.01      552.44     69.90 o
  -6  -7   1      248.77      318.96     34.06 o
  -5  -7   1     3502.31     3847.40    339.14 o
  -4  -7   1    12035.92    12204.08    357.25 o
  -3  -7   1     2768.78     2705.36     62.19 o
  -2  -7   1      154.95      204.49      9.93 o
  -1  -7   1      423.95      484.92     35.24 o
   0  -7   1    21163.93    21185.36    545.28 o
   1  -7   1     9699.70     9805.74    217.51 o
   2  -7   1     1158.29     1189.28     24.82 o
   3  -7   1      733.35      771.78     17.16 o
   4  -7   1    13789.78    13448.10    319.65 o
   5  -7   1     3818.95     4171.52    140.05 o
   6  -7   1     3699.16     3913.63    404.28 o
   7  -7   1       34.06       50.56     20.54 o
   8  -7   1       13.47       49.14     19.25 o
  -7  -6   1       49.45       89.02     19.25 o
  -6  -6   1     1552.68     1927.13    126.52 o
  -5  -6   1      725.81      768.73     53.36 o
  -4  -6   1       44.28       78.92      9.96 o
  -3  -6   1    41251.58    40452.18    962.27 o
  -2  -6   1      901.43      861.51     24.23 o
  -1  -6   1      711.63      799.12     22.17 o
   0  -6   1     3431.76     3503.40     86.63 o
   1  -6   1      932.25      987.88     28.68 o
   2  -6   1    13370.42    12843.10    312.70 o
   3  -6   1      184.26      182.28      6.99 o
   4  -6   1     1437.06     1478.73     41.14 o
   5  -6   1      515.31      554.14     22.12 o
   6  -6   1       25.04       26.67     12.09 o
   7  -6   1      415.96      462.34     46.72 o
   8  -6   1     6203.28     6986.28    326.13 o
   9  -6   1     3770.81     4350.99    343.01 o
  -7  -5   1    17942.66    20115.53   1576.91 o
  -6  -5   1     3582.11     3853.08    174.88 o
  -5  -5   1      901.47      959.62     32.28 o
  -4  -5   1     3376.63     3351.12    143.31 o
  -3  -5   1     9443.25     9694.64    230.00 o
  -2  -5   1     3242.85     3259.88     85.84 o
  -1  -5   1    12019.68    12685.45    322.89 o
   0  -5   1    12258.35    12728.36    327.99 o
   1  -5   1     5656.23     5645.02    125.25 o
   2  -5   1     1336.35     1366.16     31.37 o
   3  -5   1    29501.17    28053.85    579.13 o
   4  -5   1    78360.59    70915.73   1804.26 o
   5  -5   1    12900.81    13060.89    431.13 o
   6  -5   1     8958.25     7926.96    288.87 o
   7  -5   1     5358.75     6177.50    283.87 o
   8  -5   1     4440.42     5495.29    302.56 o
   9  -5   1     1280.08     1442.48    122.64 o
  -8  -4   1      978.45     1055.25    122.30 o
  -7  -4   1     2859.54     2932.73    132.95 o
  -6  -4   1     8448.86     9087.91    501.64 o
  -5  -4   1    18391.47    19116.05    539.35 o
  -4  -4   1    14439.81    14938.45    377.37 o
  -3  -4   1     4073.67     3812.77     85.45 o
  -2  -4   1       20.29       42.50      9.34 o
  -1  -4   1    10988.73    11106.23    280.85 o
   0  -4   1    32378.09    32551.55    908.46 o
   1  -4   1      122.35      158.17      6.53 o
   2  -4   1    14790.30    14641.54    299.20 o
   3  -4   1      705.59      648.76     18.40 o
   4  -4   1     7866.01     7572.04    292.98 o
   5  -4   1     3644.33     3608.91    181.59 o
   6  -4   1     9388.65     9887.85    291.81 o
   7  -4   1     2271.16     2631.98    130.80 o
   8  -4   1      781.06      977.02     64.85 o
   9  -4   1      813.87      722.52     55.33 o
  -8  -3   1     9287.82     9389.41    575.42 o
  -7  -3   1      692.81      630.37     32.83 o
  -6  -3   1       72.28       84.52     10.88 o
  -5  -3   1        0.72       25.56      8.19 o
  -4  -3   1     6262.51     6605.97    150.94 o
  -3  -3   1    59000.41    58216.18   1600.41 o
  -2  -3   1    12320.73    12807.71    283.12 o
  -1  -3   1      392.31      488.33     13.97 o
   0  -3   1    27632.92    27092.03    717.61 o
   1  -3   1    10506.50    10840.74    237.28 o
   2  -3   1    46661.08    42370.65    952.75 o
   3  -3   1    10960.62     9853.34    289.56 o
   4  -3   1     3059.02     3283.73    141.90 o
   5  -3   1    17726.77    19270.62    630.12 o
   6  -3   1     1665.54     1955.33     66.24 o
   7  -3   1    18663.69    22431.34    843.33 o
   8  -3   1      174.28      225.99     17.37 o
   9  -3   1      120.39      620.41    205.14 o
  -8  -2   1     4112.58     4437.91    322.60 o
  -7  -2   1    26750.80    26496.74   1176.15 o
  -6  -2   1     1176.24     1184.67     40.74 o
  -5  -2   1      569.28      600.83     21.16 o
  -4  -2   1    16155.26    16178.80    351.51 o
  -3  -2   1     1020.54     1005.20     29.94 o
  -2  -2   1       16.44       69.41     12.32 o
  -1  -2   1     5581.89     5587.86    126.65 o
   0  -2   1     1408.32     1332.33     38.12 o
   1  -2   1    25457.98    23925.74    592.96 o
   2  -2   1       29.50       21.19      5.38 o
   3  -2   1    74287.61    63503.03   2905.83 o
   4  -2   1     6920.47     7089.84    168.27 o
   5  -2   1     9938.96    11019.68    459.57 o
   6  -2   1     3250.46     3554.10    106.63 o
   7  -2   1       61.24      144.66     27.27 o
   8  -2   1      634.59      757.55     34.20 o
   9  -2   1      569.92      652.10     34.51 o
  -9  -1   1       93.03      105.01     20.21 o
  -8  -1   1     3499.04     3504.05    175.30 o
  -7  -1   1      149.64      184.11     15.56 o
  -6  -1   1     3878.89     3437.21     96.85 o
  -5  -1   1    21541.54    20217.75    780.40 o
  -4  -1   1     2107.51     2020.90     53.49 o
  -3  -1   1       35.74       56.36      3.92 o
  -2  -1   1     1367.82     1253.69     30.93 o
  -1  -1   1    34442.97    21740.09   1407.20 o
   1  -1   1      225.11      236.49     11.40 o
   2  -1   1     8409.53     7831.95    288.13 o
   3  -1   1     5061.86     5101.46    132.50 o
   4  -1   1     2602.19     2883.85     68.83 o
   5  -1   1      141.81      172.45     15.19 o
   6  -1   1    26983.47    26280.51    964.63 o
   7  -1   1    24356.27    26509.85   1052.07 o
   8  -1   1    13570.61    14392.16    589.23 o
   9  -1   1      630.79      628.68     63.19 o
  -9   0   1      942.82     1152.22     51.16 o
  -8   0   1      132.67      124.42     15.05 o
  -7   0   1      645.36      632.13     26.04 o
  -6   0   1     3122.32     3212.67     93.11 o
  -5   0   1      739.80      780.84     28.39 o
  -4   0   1    20652.51    18639.16    913.80 o
  -3   0   1    35132.90    28694.85   3784.06 o
  -2   0   1    20744.64    19639.79    581.22 o
   1   0   1    21565.84    18661.26    869.85 o
   2   0   1    16574.76    15589.88    443.51 o
   4   0   1    62307.78    59537.43   2365.32 o
   5   0   1        8.52       57.55      6.73 o
   6   0   1     3371.38     3076.13     90.34 o
   7   0   1      193.49      232.73     15.75 o
   8   0   1     8807.77     9173.13    521.60 o
  -9   1   1      432.60      476.34     36.25 o
  -8   1   1     5101.87     5757.93    340.84 o
  -7   1   1    14040.81    15486.52    887.42 o
  -6   1   1    14525.23    14438.12    407.95 o
  -5   1   1     5166.90     4826.50    218.14 o
  -4   1   1      308.22      329.03     14.80 o
  -3   1   1    26638.03    25367.37    916.82 o
  -2   1   1     4380.19     4464.24    140.81 o
   1   1   1     5151.02     5257.79    121.63 o
   2   1   1     6522.35     6483.15    156.77 o
   3   1   1    11468.80    11292.88    268.42 o
   4   1   1     3198.25     3414.59     84.76 o
   5   1   1    80066.24    77906.84   2341.89 o
   6   1   1      444.97      451.81     26.83 o
   7   1   1     2538.99     2587.38    130.28 o
   8   1   1     2823.44     2947.95    176.78 o
  -9   2   1      205.64      282.26     34.35 o
  -8   2   1      694.38      804.51     37.96 o
  -7   2   1     3370.58     3791.27    160.80 o
  -6   2   1       79.77      122.23     21.32 o
  -5   2   1     4708.22     4551.76    246.74 o
  -4   2   1    56567.30    48799.19   2048.84 o
  -3   2   1    64707.35    59068.35   2309.83 o
  -2   2   1     7771.18     7735.25    190.01 o
  -1   2   1    29469.27    27433.54    802.46 o
   0   2   1       65.45      165.40     32.88 o
   2   2   1    11221.52    10720.37    253.02 o
   3   2   1     2577.26     2786.79    200.89 o
   4   2   1    30332.33    30267.28    724.80 o
   5   2   1     6350.06     6336.81    149.82 o
   6   2   1     1956.86     2050.91     78.19 o
   7   2   1    17081.45    17182.48    823.51 o
   8   2   1      934.86     1000.57     68.01 o
  -9   3   1     1353.72     1379.25    101.11 o
  -8   3   1    16346.34    19400.02   1474.28 o
  -7   3   1    15903.43    17432.23    648.36 o
  -6   3   1      928.91      910.78     45.28 o
  -5   3   1     7313.60     6526.23    299.45 o
  -4   3   1      247.18      216.84     14.82 o
  -3   3   1      718.05      722.75     18.32 o
  -1   3   1      471.17      421.13     12.59 o
   0   3   1    29306.64    29025.29    931.26 o
   1   3   1    14052.54    13255.77    374.80 o
   2   3   1     1479.23     1600.86     49.22 o
   3   3   1    73292.12    70863.39   2016.13 o
   4   3   1       16.80       40.09      9.11 o
   5   3   1    27313.69    27620.71    663.88 o
   6   3   1     3454.07     3526.57    143.67 o
   7   3   1    11845.12    13162.17    618.44 o
   8   3   1     1498.51     1429.42    122.34 o
  -9   4   1     1085.30     1197.59    116.97 o
  -8   4   1     1608.41     1800.72     81.10 o
  -7   4   1     2478.88     2328.25    102.49 o
  -6   4   1    72079.09    55398.86   3172.07 o
  -5   4   1      478.62      548.61     23.28 o
  -4   4   1     2104.59     2444.00     56.46 o
  -3   4   1       32.33       62.87      6.65 o
  -2   4   1    11797.89    11798.84    273.17 o
  -1   4   1    20637.64    20490.13    601.49 o
   0   4   1    19877.59    19560.46    562.64 o
   1   4   1    42748.78    41894.80   1236.59 o
   2   4   1       89.88      163.01     10.55 o
   3   4   1    12472.95    12835.24    281.46 o
   4   4   1    11144.05    10999.94    300.06 o
   6   4   1     2293.20     2448.06    106.75 o
   7   4   1    15205.07    16691.52    786.90 o
  -9   5   1     4911.27     5491.09    463.51 o
  -8   5   1      875.66      648.88     63.15 o
  -7   5   1     1676.72     1359.67     88.01 o
  -6   5   1    13105.60    12028.59    599.00 o
  -5   5   1      486.90      524.37     20.18 o
  -4   5   1    51515.44    50377.24   1188.01 o
  -3   5   1      885.48     1077.92     53.53 o
  -2   5   1    47472.96    46046.93   1094.38 o
  -1   5   1    14799.62    15078.65    471.00 o
   0   5   1    32461.96    31736.03    854.74 o
   1   5   1     1263.30     1305.19     40.27 o
   2   5   1        2.52       21.06      3.95 o
   3   5   1    79232.48    76915.79   1812.67 o
   4   5   1     2664.46     2669.43     80.32 o
   5   5   1      873.82     1018.24     64.09 o
   6   5   1    10020.13    10723.45    806.95 o
   7   5   1     1813.40     1806.77    109.80 o
  -9   6   1     1052.28     1063.33     85.51 o
  -8   6   1     8973.47     7483.17   1210.16 o
  -7   6   1       67.55       59.54     14.46 o
  -6   6   1    39324.22    36895.46   1596.02 o
  -5   6   1     4001.21     3954.11    111.12 o
  -4   6   1    11585.11    11867.87    308.74 o
  -3   6   1     4299.44     4470.07    104.62 o
  -2   6   1      238.58      214.98      9.51 o
  -1   6   1    42004.03    41206.18   1128.41 o
   0   6   1    17796.16    17815.45    464.26 o
   1   6   1        7.91       23.21      5.87 o
   2   6   1    26171.15    26250.37    620.67 o
   3   6   1     6364.56     6548.42    157.74 o
   4   6   1     1640.31     1602.19     45.49 o
   5   6   1    15360.93    16125.41   1081.12 o
   6   6   1      330.97      195.59     42.77 o
  -9   7   1     1478.75     1288.46    134.20 o
  -8   7   1     2348.60     1796.66    105.70 o
  -7   7   1      814.11      753.57     65.89 o
  -6   7   1       12.28       29.92      9.70 o
  -5   7   1     1020.99     1100.77     49.17 o
  -4   7   1    85320.62    82955.66   2082.78 o
  -3   7   1     1185.37     1215.38     31.44 o
  -2   7   1     6454.37     6500.75    157.19 o
  -1   7   1    16122.28    16040.14    471.73 o
   0   7   1     1106.41     1077.76     37.72 o
   1   7   1     8771.20     9089.57    234.28 o
   2   7   1     7398.64     7236.94    183.21 o
   3   7   1     1328.58     1291.28     38.60 o
   4   7   1    16838.59    16653.63    541.69 o
   5   7   1       99.42      156.00     26.99 o
   6   7   1     3403.83     3652.42    368.34 o
  -8   8   1    20740.64    14958.34    770.20 o
  -7   8   1     1009.35     1067.57     83.80 o
  -6   8   1      360.33      422.91     34.97 o
  -5   8   1    10914.45    10873.43    306.04 o
  -4   8   1      960.10     1018.67     27.83 o
  -3   8   1     6021.10     6145.76    156.59 o
  -2   8   1    64961.69    63036.24   2041.03 o
  -1   8   1     3088.79     3059.94     83.69 o
   0   8   1    12226.21    12602.11    336.74 o
   1   8   1      124.08      134.43      9.70 o
   2   8   1     2470.46     2384.19     73.54 o
   3   8   1    24251.05    23155.27    807.83 o
   4   8   1     6658.89     6806.12    248.64 o
   5   8   1     1288.98     1312.80    118.07 o
  -8   9   1      776.28      540.12     60.21 o
  -7   9   1     7809.86     6273.77    413.68 o
  -6   9   1    38071.59    36925.64   1576.55 o
  -5   9   1     4586.21     4561.85    157.93 o
  -4   9   1        7.70       97.86     15.36 o
  -3   9   1     3987.40     4054.65    125.26 o
  -2   9   1     2581.75     2573.63     86.58 o
  -1   9   1    12309.38    12422.52    415.89 o
   0   9   1       31.68       30.80      5.33 o
   1   9   1      504.27      560.76     18.72 o
   2   9   1       70.59       79.72     11.77 o
   3   9   1      324.07      318.30     31.63 o
   4   9   1     3905.24     3772.54    147.20 o
  -7  10   1     2466.73     2290.33    131.29 o
  -6  10   1      582.17      535.46     26.87 o
  -5  10   1     1589.90     1615.32     52.57 o
  -4  10   1    12810.22    12092.54    387.66 o
  -3  10   1     2691.10     2767.08     96.73 o
  -2  10   1    10862.92    11368.86    336.64 o
  -1  10   1      295.20      288.63     17.94 o
   0  10   1     8849.20     8784.10    261.23 o
   1  10   1     5947.88     5815.51    175.27 o
   2  10   1       34.98      115.31     17.16 o
   3  10   1      890.09      935.74     63.25 o
  -7  11   1      926.63      868.53     86.72 o
  -6  11   1    13763.70    13427.24    615.68 o
  -5  11   1      106.01       63.95     16.89 o
  -4  11   1     4182.93     4007.98    150.24 o
  -3  11   1     3374.58     3304.42    103.02 o
  -2  11   1     5131.20     4968.07    190.59 o
  -1  11   1       29.29       22.86      7.29 o
   0  11   1      487.44      461.61     25.51 o
   1  11   1     1499.20     1430.51     68.68 o
   2  11   1     2336.00     2385.01     92.84 o
  -6  12   1     7711.53     6788.79    496.38 o
  -5  12   1     1159.43     1160.60     77.59 o
  -4  12   1     2124.50     2245.92    104.57 o
  -3  12   1       16.12       25.41     14.20 o
  -2  12   1       42.82       41.07     10.85 o
  -1  12   1     9420.90     9435.70    339.08 o
   0  12   1        0.43       21.87     11.47 o
   1  12   1      367.29      269.09     33.08 o
  -3  13   1     2270.35     2102.00    124.56 o
  -2  13   1     6991.09     6812.29    252.64 o
   1 -13   2     9135.01     9165.69    445.76 o
   2 -13   2     3477.43     3466.65    198.22 o
   3 -13   2     4339.80     4195.86    370.83 o
   4 -13   2       13.00       81.25     31.56 o
  -2 -12   2      269.96      245.40     22.26 o
  -1 -12   2     6007.69     6254.90    296.92 o
   1 -12   2      355.47      361.38     29.74 o
   2 -12   2     1190.35     1186.79     58.50 o
   3 -12   2     4053.25     3790.70    217.32 o
   4 -12   2      245.08      214.14     36.68 o
   5 -12   2        0.92      -24.64     22.98 o
  -3 -11   2      436.32      431.72     29.52 o
  -2 -11   2     2112.27     2176.96     80.92 o
  -1 -11   2       22.61       91.46     15.23 o
   0 -11   2     3883.67     3966.34    110.42 o
   1 -11   2     3086.65     3003.35     86.43 o
   2 -11   2     6812.13     6873.04    194.26 o
   3 -11   2     4180.02     4017.63    161.28 o
   4 -11   2     3156.30     3046.65    114.95 o
   5 -11   2    16656.17    16121.31   1170.50 o
   6 -11   2      179.38      196.42     43.74 o
  -4 -10   2     2236.01     2435.24    133.77 o
  -3 -10   2     5123.76     5292.50    199.38 o
  -2 -10   2     2791.48     2723.19     98.70 o
  -1 -10   2    18591.94    19154.32    676.96 o
   0 -10   2     5981.50     5978.79    169.68 o
   1 -10   2     2487.16     2333.87     97.60 o
   2 -10   2     9810.93     9615.16    280.85 o
   3 -10   2      125.09      175.05     10.78 o
   4 -10   2       56.84       62.08      7.51 o
   5 -10   2     7098.83     6960.13    265.72 o
   6 -10   2      766.01      791.07     45.13 o
   7 -10   2    40986.80    29056.22   2445.23 o
  -5  -9   2     9680.32    10641.79    706.79 o
  -4  -9   2       46.59       54.52     12.60 o
  -3  -9   2        2.25       39.04     13.77 o
  -2  -9   2    26366.75    26476.38    973.73 o
  -1  -9   2     2289.75     2322.49     71.30 o
   0  -9   2      685.92      668.50     24.53 o
   1  -9   2    16620.46    16421.54    420.18 o
   2  -9   2     4915.49     4864.31    139.27 o
   3  -9   2    31306.29    29815.54    671.80 o
   4  -9   2     5308.66     5140.96    165.70 o
   5  -9   2      597.89      560.64     25.70 o
   6  -9   2      906.00      727.41     76.13 o
   7  -9   2        0.02        2.62     28.10 o
   8  -9   2      508.90      430.72     57.79 o
  -6  -8   2     2418.81     2640.55    209.43 o
  -5  -8   2      372.11      390.21     46.44 o
  -4  -8   2     1926.89     1775.18     58.82 o
  -3  -8   2     6223.71     6053.15    216.44 o
  -2  -8   2    13856.26    13927.36    431.39 o
  -1  -8   2       36.63      103.11     10.11 o
   0  -8   2    72033.99    72127.33   1611.50 o
   1  -8   2     4454.61     4518.85     93.44 o
   2  -8   2     6603.83     6530.46    142.88 o
   3  -8   2     4273.03     4096.85    108.13 o
   4  -8   2      637.41      642.12     24.42 o
   5  -8   2     6139.70     6304.56    175.81 o
   6  -8   2        0.18       29.45      7.62 o
   7  -8   2    29469.54    25638.54   1302.81 o
   8  -8   2     1252.61     1286.86     99.20 o
  -6  -7   2    20511.75    21502.97   2128.52 o
  -5  -7   2     1694.79     1655.09     71.58 o
  -4  -7   2    42233.85    42279.79   1077.12 o
  -3  -7   2      893.50      840.93     23.97 o
  -2  -7   2     3637.41     3752.98     98.60 o
  -1  -7   2     9326.39     9457.88    227.47 o
   0  -7   2      695.79      762.85     19.74 o
   1  -7   2     3796.70     3803.39     89.42 o
   2  -7   2    11151.76    10894.69    252.61 o
   3  -7   2    31029.95    30040.76    733.37 o
   4  -7   2     4071.82     3961.22     95.03 o
   5  -7   2       78.92       82.97     12.69 o
   6  -7   2      105.94      152.28     11.77 o
   7  -7   2    10496.83    10466.88    501.01 o
   8  -7   2     1373.99     1430.76     88.48 o
  -7  -6   2     4132.26     4638.96    334.57 o
  -6  -6   2       39.19       89.14     33.91 o
  -5  -6   2     3655.32     3657.49    197.25 o
  -4  -6   2     1495.87     1437.22     36.92 o
  -3  -6   2    10565.81    10448.42    231.45 o
  -2  -6   2    12261.38    12420.06    305.55 o
  -1  -6   2     8237.60     8135.81    201.45 o
   0  -6   2    58097.82    57353.00   1495.60 o
   1  -6   2      206.04      287.50     19.62 o
   2  -6   2       71.72       73.06      4.94 o
   3  -6   2     2392.33     2372.43     57.15 o
   4  -6   2       98.52      147.43      8.73 o
   5  -6   2    18397.68    19383.71    668.18 o
   6  -6   2     5812.76     5968.40    250.73 o
   7  -6   2      913.90      828.24     56.13 o
   8  -6   2     5199.14     6621.52    426.23 o
  -7  -5   2     1632.35     1648.81    179.26 o
  -6  -5   2     1422.31     1425.03     52.50 o
  -5  -5   2     7011.64     7091.99    161.59 o
  -4  -5   2    37557.23    35621.88   1218.46 o
  -2  -5   2     1451.58     1395.92     33.57 o
  -1  -5   2     4138.76     4365.60    112.94 o
   0  -5   2    15800.37    15841.52    387.89 o
   1  -5   2       24.18       52.29      7.83 o
   2  -5   2   108472.52   101175.10   8832.88 o
   3  -5   2     6533.98     6425.11    132.31 o
   4  -5   2    19951.65    19384.84    718.56 o
   5  -5   2      240.54      283.00     15.39 o
   6  -5   2      776.64      875.07     37.01 o
   7  -5   2    42836.32    50796.17   2370.69 o
   8  -5   2     5351.82     6594.38    366.17 o
   9  -5   2      486.11      509.95     42.27 o
  -8  -4   2     3469.90     3756.81    208.45 o
  -7  -4   2     2881.28     2997.02    145.65 o
  -6  -4   2     1373.89     1370.16     48.60 o
  -5  -4   2     2179.53     2289.30     55.79 o
  -4  -4   2     2772.64     2730.52     63.60 o
  -3  -4   2     7549.74     7699.39    159.27 o
  -2  -4   2   156381.53   138419.50   8057.71 o
  -1  -4   2    13569.58    13795.68    358.28 o
   0  -4   2    15237.02    14643.00    406.72 o
   1  -4   2       11.52       21.70      3.49 o
   2  -4   2      156.24      202.02      8.88 o
   3  -4   2    41946.80    39363.35   1363.09 o
   4  -4   2     5135.31     5354.23    152.84 o
   5  -4   2      199.55      225.75     15.62 o
   6  -4   2      600.62      697.67     37.48 o
   7  -4   2      132.68      251.55     38.55 o
   8  -4   2     1951.91     2488.52    263.42 o
   9  -4   2     9106.14    10306.70    457.80 o
  -8  -3   2     2955.71     2779.16    166.54 o
  -7  -3   2       64.14      100.34      9.57 o
  -6  -3   2     9004.91     8507.54    237.91 o
  -5  -3   2    43747.91    42199.29   1084.59 o
  -4  -3   2        6.24       20.69      3.73 o
  -3  -3   2      308.30      312.11     13.11 o
  -2  -3   2      487.63      498.87     15.78 o
  -1  -3   2       35.16       62.39      4.94 o
   1  -3   2     7326.87     7269.58    158.27 o
   2  -3   2     4248.73     4039.08    106.53 o
   3  -3   2      426.71      392.61     20.80 o
   4  -3   2     7638.54     8406.68    188.50 o
   5  -3   2    28628.17    31847.77    727.21 o
   6  -3   2      748.67      874.68     43.24 o
   7  -3   2     1937.33     2433.34    108.05 o
   8  -3   2     4618.54     5343.62    237.88 o
   9  -3   2     3487.89     3855.40    196.67 o
  -8  -2   2     1879.04     1987.51    120.30 o
  -7  -2   2     2476.69     2350.54     88.51 o
  -6  -2   2     9290.40     8688.94    247.41 o
  -5  -2   2      596.60      551.29     17.11 o
  -4  -2   2    85637.91    75243.17  11588.39 o
  -3  -2   2        3.66       15.79      3.70 o
  -2  -2   2    11577.24    11460.12    262.76 o
  -1  -2   2     5726.89     5836.64    131.18 o
   0  -2   2    29508.54    29431.84   1173.46 o
   1  -2   2      111.82      194.59     13.76 o
   2  -2   2    40699.65    39344.44   1894.30 o
   3  -2   2      111.56      147.65     14.79 o
   4  -2   2     4622.53     4761.23    130.87 o
   5  -2   2     8094.56     9069.91    296.38 o
   6  -2   2     1426.08     1520.43     47.17 o
   7  -2   2    33958.43    37013.27   1862.73 o
   8  -2   2     1689.97     1902.90     99.68 o
   9  -2   2      609.49      800.75     55.47 o
  -9  -1   2      109.81       83.56     14.89 o
  -8  -1   2      619.43      602.97     29.36 o
  -7  -1   2    14461.77    13546.40    394.76 o
  -6  -1   2     6751.57     6378.67    177.04 o
  -5  -1   2     6914.75     6874.86    176.71 o
  -4  -1   2     1296.71     1231.79     38.74 o
  -3  -1   2     1101.06     1111.07     31.08 o
  -2  -1   2   110996.73    92489.38   5539.81 o
  -1  -1   2       11.16       45.93      2.25 o
   0  -1   2     2319.54     2148.23     77.46 o
   1  -1   2     1754.37     1563.84     47.91 o
   2  -1   2     3116.05     2929.19     87.95 o
   3  -1   2    36723.70    34842.95    982.48 o
   4  -1   2     3568.86     3435.78    102.63 o
   5  -1   2      116.43      173.24     13.88 o
   6  -1   2     1093.82     1122.37     68.45 o
   7  -1   2       31.38       65.50     10.43 o
   8  -1   2      113.39      152.12     17.37 o
  -9   0   2     6834.87     7634.46    349.86 o
  -8   0   2     1252.91     1401.30     64.86 o
  -7   0   2      562.40      568.02     31.67 o
  -6   0   2     3437.50     3375.46    102.14 o
  -5   0   2    15211.07    13743.80    583.72 o
  -4   0   2     9323.34     8432.28    251.98 o
  -3   0   2        1.61       32.49      3.80 o
  -2   0   2    15665.69    15005.19    460.55 o
  -1   0   2     4269.89     4348.85    124.25 o
   1   0   2    31253.28    26791.21   1904.99 o
   2   0   2    21570.34    20585.31    574.03 o
   3   0   2      526.27      603.52     23.22 o
   4   0   2     6056.48     5805.09    162.15 o
   5   0   2     1751.62     1687.83     68.62 o
   6   0   2     3108.21     3082.72    104.03 o
   7   0   2    32272.98    34193.80   1901.02 o
   8   0   2     6081.20     6191.34    259.28 o
  -9   1   2    17266.66    19691.98   1175.63 o
  -8   1   2      525.95      628.96     33.56 o
  -7   1   2     3318.44     3471.17    188.24 o
  -6   1   2    14311.07    13242.54    999.82 o
  -5   1   2      137.38      177.54     48.79 o
  -4   1   2    74044.85    61553.23   3544.27 o
  -3   1   2    12535.61    12806.09    396.45 o
  -1   1   2      219.92      286.05     24.32 o
   0   1   2    10325.61    10373.80    288.49 o
   1   1   2     1863.42     1917.55     79.30 o
   2   1   2      590.80      602.53     23.66 o
   3   1   2    21254.69    21289.90    513.85 o
   4   1   2     1438.47     1498.19     37.68 o
   5   1   2     3206.46     3116.49    107.03 o
   6   1   2     2823.67     2889.23    116.08 o
   7   1   2     1744.55     1793.13     53.57 o
   8   1   2    10949.44    11421.40    647.21 o
  -9   2   2       73.80      116.85     18.36 o
  -8   2   2     2600.21     2648.29    107.05 o
  -7   2   2     7265.69     7011.01    282.17 o
  -6   2   2      946.65      891.56     77.68 o
  -5   2   2    16779.61    15322.08    516.09 o
  -4   2   2      645.06      751.16     20.12 o
  -3   2   2      454.64      485.64     16.32 o
  -2   2   2     1172.65     1390.53     39.30 o
  -1   2   2     1446.69     1598.94     50.62 o
   1   2   2    22366.44    22163.49   1022.51 o
   2   2   2     5537.35     5678.37    126.21 o
   3   2   2       14.19       32.10      4.87 o
   4   2   2    18213.74    18551.54    492.37 o
   5   2   2     1439.00     1495.19     39.15 o
   6   2   2     4307.08     4439.93    188.34 o
   7   2   2     1181.22     1178.96     38.39 o
   8   2   2    11443.94    11709.39    606.70 o
  -9   3   2    17134.51    18546.03    952.44 o
  -8   3   2      701.53      565.60     47.06 o
  -7   3   2     2324.98     1862.76     91.86 o
  -6   3   2     1581.16     1395.05     64.30 o
  -5   3   2     1776.08     1763.58     66.02 o
  -4   3   2    59782.11    57552.95   1608.26 o
  -3   3   2     4118.62     4460.30    106.44 o
  -2   3   2     1225.43     1362.14     33.25 o
  -1   3   2     5015.28     5145.43    157.90 o
   0   3   2      857.99      860.58     31.03 o
   1   3   2    41781.87    39210.30   1252.26 o
   2   3   2    75535.30    74866.26   2254.96 o
   3   3   2     2621.94     2717.76     59.06 o
   4   3   2    37406.88    37486.29   1026.85 o
   5   3   2      609.58      620.70     31.17 o
   6   3   2    19753.36    19703.57   1223.09 o
   7   3   2     1317.78     1560.73    112.96 o
  -9   4   2     5975.66     5682.71    782.64 o
  -8   4   2     1591.98     1514.96    117.21 o
  -7   4   2     8914.85     7703.55    686.76 o
  -6   4   2       34.32       43.86      8.71 o
  -5   4   2     5108.41     4793.48    120.63 o
  -4   4   2      407.85      426.35     15.56 o
  -3   4   2    47502.68    46465.99   1078.10 o
  -1   4   2     4883.13     5133.43    143.72 o
   0   4   2    22895.98    22327.80    722.24 o
   1   4   2    17239.27    16601.96    409.38 o
   2   4   2    20606.94    20983.13    503.95 o
   3   4   2     3255.90     3198.95     71.41 o
   4   4   2      474.95      485.65     17.70 o
   5   4   2     2171.44     2271.60     75.98 o
   6   4   2      286.00      313.70     32.60 o
   7   4   2       32.28       96.62     14.95 o
  -9   5   2        1.05       99.25     31.15 o
  -7   5   2     1458.57     1359.44     99.30 o
  -6   5   2     1236.58     1175.83     44.63 o
  -5   5   2    30011.97    29013.78    700.30 o
  -4   5   2     1347.97     1476.10     37.54 o
  -3   5   2    44596.36    43284.60   1062.99 o
  -2   5   2     8996.38     9346.42    250.57 o
  -1   5   2    31813.36    31959.84    881.25 o
   0   5   2    17670.04    16208.64    813.49 o
   1   5   2     7096.18     6922.41    184.78 o
   2   5   2    10064.94    10095.66    225.40 o
   3   5   2      724.39      746.50     27.05 o
   4   5   2     1820.68     1806.65     64.41 o
   5   5   2     5207.51     5174.21    208.84 o
   6   5   2    14748.87    15644.33    891.16 o
   7   5   2     4028.90     4112.77    277.04 o
  -9   6   2    31984.69    24812.63   3813.33 o
  -8   6   2      164.71      117.48     22.51 o
  -7   6   2     9618.09     9321.96    613.03 o
  -6   6   2      863.63      835.97     23.99 o
  -5   6   2     9089.04     9337.55    276.86 o
  -4   6   2     9830.45    10511.62    246.77 o
  -3   6   2     7354.58     7124.24    165.97 o
  -2   6   2    18642.12    18526.46    545.41 o
  -1   6   2     5453.38     5904.68    172.17 o
   0   6   2     9811.24     9283.45    461.07 o
   1   6   2    10068.38     9445.49    279.74 o
   2   6   2    14495.87    14356.35    363.98 o
   3   6   2     2335.60     2269.01     60.24 o
   4   6   2     1803.27     1733.84     53.12 o
   5   6   2     8951.37     9297.02    748.94 o
   6   6   2        0.21       36.76     12.72 o
  -9   7   2      137.52      126.93     34.05 o
  -8   7   2      843.12      660.33     80.49 o
  -7   7   2     3420.26     3351.64    207.77 o
  -6   7   2      338.10      330.07     22.49 o
  -5   7   2      354.50      411.53     14.66 o
  -4   7   2     7509.04     7742.98    196.30 o
  -3   7   2      958.72      988.68     26.85 o
  -2   7   2     2082.88     2085.30     59.59 o
  -1   7   2    31382.59    31792.94   1044.30 o
   0   7   2    12677.71    12674.52    348.41 o
   1   7   2     1823.33     1769.77     49.03 o
   2   7   2     1361.21     1456.58     38.93 o
   3   7   2     4190.02     4269.90    111.76 o
   4   7   2    11502.39    11825.87    378.54 o
   5   7   2     8435.23     9908.42    556.46 o
  -8   8   2     2446.21     1873.41    135.24 o
  -7   8   2     2367.15     1973.70     89.57 o
  -6   8   2     3437.52     3356.82    112.94 o
  -5   8   2     3911.34     3967.16     94.71 o
  -4   8   2      877.30      899.32     29.39 o
  -3   8   2       91.61      171.09     26.16 o
  -2   8   2     6382.48     6467.10    194.07 o
  -1   8   2     9864.45    10297.36    320.63 o
   0   8   2        1.84       15.99      4.90 o
   1   8   2    77932.38    70962.08   2228.39 o
   2   8   2     3250.32     3167.13     90.79 o
   3   8   2    11783.80    11527.74    402.72 o
   4   8   2        2.94       60.66      9.81 o
   5   8   2     1372.54     1476.97    169.01 o
  -8   9   2     3322.53     2602.00    129.32 o
  -7   9   2     2918.70     2570.27    199.54 o
  -6   9   2     2779.88     2802.02    124.47 o
  -5   9   2     6449.89     6152.59    176.63 o
  -4   9   2     6895.06     6764.34    180.38 o
  -3   9   2    65180.89    65864.51   2309.35 o
  -2   9   2        1.79       18.70      9.08 o
  -1   9   2     3184.30     3299.78    112.39 o
   0   9   2     3934.98     3978.28    235.32 o
   1   9   2      171.53      141.50     10.79 o
   2   9   2     2908.65     2916.95    105.01 o
   3   9   2     1942.37     1887.11    116.48 o
   4   9   2     1646.85     1609.95     65.72 o
  -7  10   2     3098.68     2982.36    126.81 o
  -6  10   2    15193.37    15481.03    466.05 o
  -5  10   2     3675.10     3484.73    125.82 o
  -4  10   2     4024.74     4167.58    163.56 o
  -3  10   2     2779.84     2747.35     89.40 o
  -2  10   2      104.28      141.49     17.76 o
  -1  10   2    13221.95    13698.11    488.37 o
   0  10   2       20.19       30.95     10.18 o
   1  10   2     4537.97     4304.45    138.71 o
   2  10   2     8292.57     8074.56    383.78 o
   3  10   2     2447.67     2425.72    208.88 o
  -7  11   2      599.32      559.75     73.92 o
  -6  11   2      203.41      222.85     19.05 o
  -5  11   2     1932.25     1900.70     86.31 o
  -4  11   2     1286.98     1336.95     71.87 o
  -3  11   2    12510.28    12751.38    387.26 o
  -2  11   2     7374.04     7590.41    244.04 o
  -1  11   2      772.81      805.14     43.08 o
   0  11   2     1104.74     1054.92     55.05 o
   1  11   2     5437.50     5481.90    214.55 o
   2  11   2      263.10      195.73     26.99 o
  -5  12   2     1126.61     1072.80    107.49 o
  -4  12   2      158.44      155.45     18.89 o
  -3  12   2     6083.98     5858.13    289.52 o
  -2  12   2      406.78      454.45     30.45 o
  -1  12   2     3654.79     3702.49    150.56 o
   0  12   2      103.38      103.26     20.49 o
   0 -13   3      147.43      221.75     29.21 o
   1 -13   3     2450.23     2492.44    208.05 o
   2 -13   3     1249.17     1324.01     78.76 o
   3 -13   3      155.58      249.02     38.90 o
   4 -13   3    17142.15    17631.71   1321.94 o
  -2 -12   3     7147.72     7489.35    313.80 o
  -1 -12   3      170.18      159.74     23.95 o
   0 -12   3    28174.17    28373.80   1236.74 o
   1 -12   3     2648.86     2447.94    127.29 o
   2 -12   3      537.78      438.21     35.57 o
   3 -12   3     4275.02     4485.98    214.07 o
   4 -12   3        7.76       11.77     20.62 o
   5 -12   3       10.95       21.50     14.95 o
  -3 -11   3     2020.50     2110.89     85.57 o
  -2 -11   3     2767.27     2796.45    138.39 o
  -1 -11   3     3851.65     3923.95    128.50 o
   0 -11   3     2020.93     1977.10     66.68 o
   1 -11   3      897.53      918.72     35.28 o
   2 -11   3     9152.32     8773.39    301.25 o
   3 -11   3      129.77      125.00     12.73 o
   4 -11   3     2253.67     2206.42     93.18 o
   5 -11   3     4715.64     4761.46    350.76 o
   6 -11   3      268.07      236.98     30.45 o
  -4 -10   3     7868.56     8100.86    434.79 o
  -3 -10   3        2.72        7.99      7.37 o
  -2 -10   3      787.81      792.11     34.58 o
  -1 -10   3     1782.13     1761.69     54.13 o
   0 -10   3     5596.28     5501.84    157.98 o
   1 -10   3     5865.56     5873.24    162.38 o
   2 -10   3      489.49      498.70     18.47 o
   3 -10   3     7801.58     7330.46    198.33 o
   4 -10   3     1679.75     1584.66     75.60 o
   5 -10   3     2383.74     2378.32     94.92 o
   6 -10   3     5417.77     4380.37    462.41 o
   7 -10   3      418.99      389.93     42.08 o
  -5  -9   3     6650.65     6749.21    522.41 o
  -4  -9   3      778.90      828.43    127.63 o
  -3  -9   3       48.54       88.97     12.50 o
  -2  -9   3       81.89       69.92     10.86 o
  -1  -9   3     3384.48     3420.80    104.47 o
   0  -9   3      950.41      915.40     25.93 o
   1  -9   3     8377.85     8246.28    200.25 o
   2  -9   3    25155.16    23520.87    651.79 o
   3  -9   3       38.31       45.73      6.94 o
   4  -9   3    18105.02    17894.70    540.28 o
   5  -9   3       29.16      101.29     17.86 o
   6  -9   3    16360.53    15571.56   1242.35 o
   7  -9   3        0.83      194.21     59.94 o
  -6  -8   3       23.97      105.20     25.05 o
  -5  -8   3      283.51      258.43     38.76 o
  -4  -8   3     3088.58     3000.56    213.72 o
  -3  -8   3      139.84      130.54     10.96 o
  -2  -8   3     3505.81     3580.35     99.09 o
  -1  -8   3     8898.85     9171.99    209.73 o
   0  -8   3    12495.62    12694.26    266.74 o
   1  -8   3     8352.04     8927.01    218.17 o
   2  -8   3    12371.15    11684.86    312.50 o
   3  -8   3    29605.91    28385.11    686.84 o
   4  -8   3    36343.05    36168.02   1034.43 o
   5  -8   3     4312.65     4174.86    218.27 o
   6  -8   3     2791.13     2120.44    112.07 o
   7  -8   3        0.85       80.01     45.68 o
   8  -8   3     2694.07     3048.11    170.26 o
  -6  -7   3     1167.81      971.45    116.97 o
  -5  -7   3    24076.05    22791.72   1391.08 o
  -4  -7   3      456.17      464.97     28.49 o
  -3  -7   3    28011.87    28044.76    713.86 o
  -2  -7   3    11224.49    11069.36    274.09 o
  -1  -7   3    37943.14    39086.66    914.82 o
   0  -7   3    43927.24    43811.13    973.44 o
   1  -7   3      307.82      373.70     13.71 o
   2  -7   3     3495.41     3402.73     78.85 o
   3  -7   3     2184.71     2168.28     48.28 o
   4  -7   3      402.01      441.84     18.83 o
   5  -7   3    25357.09    27211.98   1014.37 o
   6  -7   3     1500.82     1398.29     53.86 o
   7  -7   3      203.96      319.77     38.78 o
   8  -7   3      336.60      419.64     43.52 o
  -7  -6   3    10507.47    10679.93    666.71 o
  -6  -6   3     3264.18     2675.85    217.60 o
  -5  -6   3     6604.01     5937.00    227.12 o
  -4  -6   3       50.16      105.34      9.41 o
  -3  -6   3    22804.89    22132.04    572.96 o
  -2  -6   3     2314.85     2523.07     65.06 o
  -1  -6   3     8798.80     8832.46    205.39 o
   0  -6   3     5003.04     4944.74    105.31 o
   1  -6   3    47177.51    46876.36   1238.30 o
   2  -6   3      659.31      696.45     21.56 o
   3  -6   3     4192.87     4111.48     96.98 o
   4  -6   3     1639.04     1742.65     47.72 o
   5  -6   3     3682.49     3461.95    110.02 o
   6  -6   3     1305.47     1529.12     49.02 o
   7  -6   3      550.33      712.07     83.68 o
   8  -6   3    11254.20    13222.65    643.49 o
  -7  -5   3    22710.90    22248.94    879.73 o
  -6  -5   3      125.33      126.72     13.36 o
  -5  -5   3     3596.15     3340.97    108.27 o
  -4  -5   3     2065.82     1990.01     54.75 o
  -3  -5   3      831.46      896.85     27.93 o
  -2  -5   3    13011.21    12712.40    316.40 o
  -1  -5   3      354.32      377.15     13.02 o
   0  -5   3     3669.64     3627.56     90.72 o
   1  -5   3    18084.81    17695.63    425.35 o
   2  -5   3     1160.09     1118.59     27.57 o
   3  -5   3    10669.97     9835.73    243.86 o
   4  -5   3       19.40      100.22     15.23 o
   5  -5   3    65590.09    71157.80   1656.73 o
   6  -5   3     2955.66     3320.12    134.58 o
   7  -5   3     6573.85     7642.71    385.52 o
   8  -5   3      321.87      400.89     42.33 o
  -8  -4   3      925.59      829.14     59.41 o
  -7  -4   3     2552.47     2464.16     95.31 o
  -6  -4   3    28373.30    27059.11    721.27 o
  -5  -4   3     8733.13     8554.85    227.42 o
  -4  -4   3      134.85      134.53      6.76 o
  -3  -4   3     3955.91     3836.07     87.17 o
  -2  -4   3      879.57      840.95     41.34 o
  -1  -4   3      163.43      246.10      9.73 o
   0  -4   3     6690.77     7041.95    179.19 o
   1  -4   3   131798.73   103654.95   5957.15 o
   2  -4   3     1041.75     1049.83     27.84 o
   3  -4   3     4488.05     4513.52    138.50 o
   4  -4   3     4596.25     5084.81    112.04 o
   5  -4   3       61.73      157.66     15.23 o
   6  -4   3    19208.04    21436.03    552.51 o
   7  -4   3     8675.50    10950.62    552.31 o
   8  -4   3      476.85      523.47     26.64 o
  -8  -3   3      542.93      517.22     29.66 o
  -7  -3   3       77.28      120.60     10.32 o
  -6  -3   3      971.15      960.34     29.04 o
  -5  -3   3     5361.11     5378.07    146.53 o
  -4  -3   3      101.90       72.62      5.33 o
  -3  -3   3    11734.96    11184.03    300.96 o
  -2  -3   3    39447.47    38263.27   1180.82 o
  -1  -3   3     7264.01     7316.12    185.24 o
   0  -3   3      773.15      803.87     19.45 o
   1  -3   3    15725.70    16098.37    465.19 o
   2  -3   3     5520.26     5683.39    203.09 o
   3  -3   3   131324.67   127156.01   4018.36 o
   4  -3   3     1992.62     2198.46     60.08 o
   5  -3   3     3196.89     3590.92     83.37 o
   6  -3   3     3189.80     3637.60     99.75 o
   7  -3   3     2733.28     2942.71    100.99 o
   8  -3   3     6685.13     7379.68    324.94 o
  -9  -2   3      778.72      684.69     59.45 o
  -8  -2   3        5.01       42.13     12.94 o
  -7  -2   3      994.66     1013.32     33.50 o
  -6  -2   3    56159.77    51762.05   1460.88 o
  -5  -2   3    16497.22    15913.62    456.59 o
  -4  -2   3     2803.19     2826.14     75.68 o
  -3  -2   3    46562.86    43308.93   1125.96 o
  -2  -2   3       55.78       81.39      6.03 o
   0  -2   3     2092.01     2259.25     61.83 o
   1  -2   3    36149.78    38599.12   1353.31 o
   2  -2   3     3854.30     3215.47    126.87 o
   3  -2   3      860.59      847.81     35.83 o
   4  -2   3      310.79      415.32     38.34 o
   5  -2   3    61282.31    65280.05   1768.85 o
   6  -2   3      198.27      296.10     11.55 o
   7  -2   3      264.82      282.82     17.64 o
   8  -2   3     1512.80     1667.50     66.82 o
  -9  -1   3     1062.46     1175.34     93.16 o
  -8  -1   3     4101.79     4168.40    172.82 o
  -7  -1   3    13260.09    12513.94    390.72 o
  -6  -1   3      147.26      188.82     11.20 o
  -5  -1   3       82.01      132.94      8.78 o
  -4  -1   3    61889.43    56633.42   2653.28 o
  -3  -1   3     2451.14     2820.51     70.49 o
  -2  -1   3      197.97      177.78     10.45 o
  -1  -1   3      314.11      267.66      9.75 o
   0  -1   3     6599.42     6505.06    204.32 o
   2  -1   3     1275.34     1428.47     62.87 o
   3  -1   3     9770.83     9482.31    280.90 o
   4  -1   3       50.03       56.10      9.93 o
   5  -1   3      398.82      448.69     23.02 o
   6  -1   3    33686.32    34569.27    982.94 o
   7  -1   3     2293.60     2426.17    136.66 o
   8  -1   3      242.33      335.52     45.68 o
  -9   0   3      620.30      639.29     57.64 o
  -8   0   3    21441.30    22082.02    670.90 o
  -7   0   3       11.57       30.82     11.34 o
  -6   0   3      930.05      964.15     43.91 o
  -5   0   3       13.55       48.00      9.36 o
  -4   0   3     3428.84     3377.08    103.91 o
  -3   0   3     3132.97     3187.03    111.02 o
  -1   0   3     6137.79     6448.32    186.24 o
   0   0   3     2578.81     2705.14     63.06 o
   1   0   3    12857.93    11602.38    431.68 o
   2   0   3    35361.77    33919.71    899.57 o
   3   0   3    73911.36    72339.46   2517.37 o
   4   0   3     6443.79     6126.45    135.77 o
   5   0   3    27323.26    26028.00   1084.33 o
   6   0   3      770.18      842.86     29.79 o
   7   0   3     3269.19     3381.73     98.35 o
   8   0   3     2527.63     2431.29    174.97 o
  -9   1   3     1072.06     1156.27     59.93 o
  -8   1   3     1415.68     1423.40     61.63 o
  -7   1   3    11200.67    10292.20    660.96 o
  -6   1   3    67892.49    51388.75   2322.25 o
  -5   1   3     1377.71     1428.37     44.34 o
  -4   1   3     9987.22     9712.63    349.68 o
  -3   1   3    27497.32    26977.40    781.31 o
  -2   1   3    14210.14    14042.79    428.43 o
   0   1   3     2349.48     2391.73     68.87 o
   1   1   3    76738.55    56526.61   2441.18 o
   2   1   3        0.14       43.60     14.40 o
   3   1   3      745.75      818.88     34.28 o
   4   1   3     2525.99     2533.32     60.48 o
   5   1   3    20694.09    20428.10    526.21 o
   6   1   3     7022.63     7102.41    433.24 o
   7   1   3       56.60       75.84      7.80 o
   8   1   3      428.54      428.87     37.85 o
  -9   2   3      291.03      306.08     25.10 o
  -8   2   3     3817.51     3498.97    267.75 o
  -7   2   3     7057.67     5501.42    274.26 o
  -6   2   3       35.47       71.25     10.29 o
  -5   2   3     3161.19     3072.60     81.53 o
  -4   2   3     9683.20    10053.10    303.30 o
  -3   2   3     4846.79     5256.51    149.89 o
  -2   2   3    48178.27    48773.70   1426.20 o
  -1   2   3      668.13      714.92     19.84 o
   0   2   3     3793.73     3939.62    122.48 o
   1   2   3    29357.17    25965.31   2051.48 o
   2   2   3     9070.49     8862.66    199.99 o
   3   2   3    35464.48    34792.67    970.81 o
   4   2   3     7473.09     7764.97    240.01 o
   5   2   3       11.63       38.48     10.01 o
   6   2   3     3442.94     3727.92    336.92 o
   7   2   3       45.16       74.09     10.98 o
  -9   3   3      527.22      460.36     34.12 o
  -8   3   3     3556.68     2743.58    143.68 o
  -7   3   3     4237.53     3930.54    259.75 o
  -6   3   3    62977.54    60516.59   2045.10 o
  -5   3   3      212.07      255.60     17.23 o
  -4   3   3      288.64      285.53     11.76 o
  -3   3   3     1091.03     1240.02     38.12 o
  -2   3   3    30929.00    30636.20    852.66 o
  -1   3   3    28374.95    29239.67    985.97 o
   0   3   3        0.58       82.36      7.75 o
   1   3   3    13106.17    13445.52    557.01 o
   2   3   3    13720.25    13872.57    310.01 o
   3   3   3      778.20      836.69     24.59 o
   4   3   3      609.77      665.74     21.92 o
   5   3   3    59233.54    63010.81   2169.92 o
   6   3   3     3493.98     3580.65    176.77 o
   7   3   3    14436.93    15455.98    609.07 o
  -9   4   3     3119.22     2599.62    347.16 o
  -8   4   3     1362.95      999.76     70.90 o
  -7   4   3      932.90      897.60     48.37 o
  -6   4   3    27952.93    27262.54    720.17 o
  -5   4   3      248.58      314.12     14.10 o
  -4   4   3    43267.64    42960.55   1134.96 o
  -3   4   3     5542.76     5604.26    131.18 o
  -2   4   3     2099.24     2156.59     52.49 o
  -1   4   3     3020.02     3136.21     93.30 o
   0   4   3      703.13      771.24     27.29 o
   1   4   3   143567.61   104959.58   5180.46 o
   2   4   3      134.04      163.06      9.70 o
   3   4   3     8672.15     8913.62    198.94 o
   4   4   3     2933.59     2813.84    102.26 o
   5   4   3     4034.55     4076.94    201.47 o
   6   4   3     4522.70     4890.49    390.49 o
   7   4   3     4293.93     4282.70    300.93 o
  -9   5   3       48.91       51.88     21.44 o
  -8   5   3    11734.60     9454.54    666.50 o
  -7   5   3     2720.48     2604.63     97.49 o
  -6   5   3     3529.44     3542.64     84.75 o
  -5   5   3     1341.27     1412.61     34.62 o
  -4   5   3      697.63      724.89     19.01 o
  -3   5   3    16505.52    16588.18    401.66 o
  -2   5   3    70618.49    68221.63   2110.65 o
  -1   5   3     6202.10     6214.61    172.17 o
   0   5   3     8983.88     8275.38    204.62 o
   1   5   3    11290.18    10692.69    475.92 o
   2   5   3     1414.95     1433.79     34.28 o
   3   5   3    51756.12    51179.80   1244.58 o
   4   5   3      117.20      139.11      9.93 o
   5   5   3      463.23      472.48     54.82 o
   6   5   3    11129.97    11542.76   1045.51 o
  -9   6   3      452.76      500.40     69.21 o
  -8   6   3      176.24      190.81     21.13 o
  -7   6   3      388.00      396.19     29.09 o
  -6   6   3    91175.13    93687.41   3671.73 o
  -5   6   3     4478.87     4633.17    106.85 o
  -4   6   3     1152.34     1214.34     31.03 o
  -3   6   3     6014.21     5928.54    151.85 o
  -2   6   3     1117.76     1225.66     41.29 o
  -1   6   3    36315.35    37099.29   1115.30 o
   0   6   3     4440.96     4296.57    108.32 o
   1   6   3    10443.08    10553.00    316.01 o
   2   6   3    24567.36    23937.86    582.90 o
   3   6   3      812.83      879.64     26.22 o
   4   6   3     2592.47     2820.13     84.13 o
   5   6   3     3100.92     3301.33    191.75 o
   6   6   3      644.89      758.36     65.13 o
  -9   7   3      541.27      457.07     67.13 o
  -7   7   3      802.27      817.15     32.83 o
  -6   7   3        1.26       13.18      6.38 o
  -5   7   3     1480.46     1554.57     42.39 o
  -4   7   3    36972.54    36178.03    951.89 o
  -3   7   3     2655.95     2828.31     77.86 o
  -2   7   3     1712.41     1546.37     48.38 o
  -1   7   3     4689.21     4681.75    135.36 o
   0   7   3     1392.44     1495.83     34.55 o
   1   7   3     6323.53     6441.49    207.18 o
   2   7   3      779.47      814.64     36.11 o
   3   7   3     7031.72     7389.35    196.82 o
   4   7   3     2108.38     2053.20     75.79 o
   5   7   3     1520.12     1912.03    128.46 o
  -8   8   3    16939.51    14059.39    703.05 o
  -7   8   3      241.66      291.85     17.60 o
  -6   8   3     6099.76     6415.87    272.58 o
  -5   8   3    10711.80    10864.10    279.15 o
  -4   8   3      830.08      867.68     25.90 o
  -3   8   3       22.02       12.18     13.01 o
  -2   8   3    12590.22    13042.81    428.36 o
  -1   8   3     4786.17     4952.26    137.87 o
   0   8   3      100.56      202.83     14.80 o
   1   8   3        1.15       12.81     13.62 o
   2   8   3    17959.54    17465.54    627.21 o
   3   8   3      845.68      868.07     40.78 o
   4   8   3    11504.47    11533.72    586.27 o
  -8   9   3      140.43      106.59     27.41 o
  -7   9   3     2643.90     2621.93    121.19 o
  -6   9   3    19733.33    20372.15    608.30 o
  -5   9   3      264.29      296.23     16.25 o
  -4   9   3    10604.70    10415.76    376.70 o
  -3   9   3      123.95      118.85     12.03 o
  -2   9   3    12923.96    14008.23    415.50 o
  -1   9   3     1438.08     1607.46     64.53 o
   0   9   3    19037.30    19617.42    712.99 o
   1   9   3    13500.71    12368.39    829.78 o
   2   9   3     1187.38     1070.05     52.36 o
   3   9   3      333.10      385.66     59.18 o
   4   9   3     4924.70     4879.25    207.00 o
  -7  10   3       15.88       24.33      8.63 o
  -6  10   3     1072.47     1048.66     57.65 o
  -5  10   3     3209.39     3296.42    142.14 o
  -4  10   3     2042.46     2110.01    104.79 o
  -3  10   3      284.62      315.29     36.13 o
  -2  10   3    22468.66    21849.43    793.59 o
  -1  10   3      109.41       79.87     18.41 o
   0  10   3    10103.84    10204.52    439.35 o
   1  10   3      203.38      211.99     26.72 o
   2  10   3     4421.77     4384.17    178.40 o
   3  10   3        5.19       27.54     10.31 o
  -7  11   3     4439.37     4009.39    221.84 o
  -6  11   3    27165.68    25820.08   1339.75 o
  -5  11   3      157.27      205.43     17.10 o
  -4  11   3     1733.70     1695.97     83.57 o
  -3  11   3     2402.93     2557.09    117.49 o
  -2  11   3      131.84      143.59     19.38 o
  -1  11   3     1926.79     2038.91     84.20 o
   0  11   3        1.61       13.56     18.76 o
   1  11   3     8642.89     8645.28    356.71 o
  -5  12   3     5786.03     5779.19    217.68 o
  -4  12   3     1926.00     1860.22     86.41 o
  -3  12   3     2761.82     2726.80    104.80 o
  -2  12   3      140.83      118.63     21.46 o
  -1  12   3     2096.86     2203.34    109.01 o
   0 -13   4      306.67      239.06     27.13 o
   1 -13   4        9.73       12.60     10.38 o
   2 -13   4     5172.74     4989.44    357.41 o
   3 -13   4     1165.04     1247.74    103.54 o
  -2 -12   4    14675.46    15142.63   1152.90 o
  -1 -12   4      106.73       94.27     14.53 o
   0 -12   4      646.83      619.84     38.11 o
   1 -12   4     7939.63     7786.14    318.44 o
   2 -12   4      541.99      526.83     33.53 o
   3 -12   4    14471.93    14143.41    740.32 o
   4 -12   4     4228.48     3979.82    172.13 o
   5 -12   4     4422.38     3746.03    377.96 o
  -3 -11   4     8774.73     9152.46    518.64 o
  -2 -11   4        0.63        6.29      7.71 o
  -1 -11   4      745.41      755.21     44.77 o
   0 -11   4     1438.35     1559.12     61.94 o
   1 -11   4       44.11       62.92      6.84 o
   2 -11   4    17917.14    17474.69    645.48 o
   3 -11   4     2858.15     2828.08    141.33 o
   4 -11   4       87.17       75.30     20.21 o
   5 -11   4    16668.63    15436.20   1313.56 o
   6 -11   4       77.66       58.65     16.79 o
  -4 -10   4     3948.62     3874.31    330.55 o
  -3 -10   4     2576.66     2695.80    119.11 o
  -2 -10   4    15048.90    15431.77    551.48 o
  -1 -10   4    11693.07    11878.76    413.47 o
   0 -10   4      135.27      161.74     15.48 o
   1 -10   4     2201.37     2256.07     69.21 o
   2 -10   4     6610.18     6747.95    237.12 o
   3 -10   4     1158.21     1026.75     94.33 o
   4 -10   4       29.92      165.59     56.78 o
   5 -10   4     8828.81     8208.89    403.52 o
   6 -10   4      165.71      146.04     25.89 o
   7 -10   4    10424.62     9980.05    420.15 o
  -5  -9   4     6703.83     6134.47    785.69 o
  -4  -9   4      522.55      524.23     40.70 o
  -3  -9   4     1914.14     1879.32     81.90 o
  -2  -9   4    21359.79    21249.98    964.07 o
  -1  -9   4      760.85      792.95     37.65 o
   0  -9   4     3407.68     3500.49     97.93 o
   1  -9   4    16619.10    16066.44    417.47 o
   2  -9   4     2526.66     2465.01    116.88 o
   3  -9   4    10453.85    10333.69    314.50 o
   4  -9   4        5.31       84.02     30.59 o
   5  -9   4    25087.02    25028.78   1015.46 o
   6  -9   4      586.81      575.11     34.01 o
   7  -9   4     1329.54     1343.85     78.45 o
  -6  -8   4     2955.39     2592.93    325.85 o
  -5  -8   4       99.42      254.84     36.96 o
  -4  -8   4     1876.39     1954.37     81.23 o
  -3  -8   4     8107.46     8299.87    338.65 o
  -2  -8   4     9774.39     9815.72    266.54 o
  -1  -8   4        4.02       22.74      8.08 o
   0  -8   4    10217.54    10643.84    249.10 o
   1  -8   4     5779.72     5652.35    127.13 o
   2  -8   4    13412.19    13504.04    379.25 o
   3  -8   4     2715.42     2668.67     73.72 o
   4  -8   4      177.81      208.38     14.61 o
   5  -8   4     5288.77     5444.17    274.02 o
   6  -8   4      613.66      722.81     39.49 o
   7  -8   4    37346.54    39145.37   1984.14 o
   8  -8   4     3872.83     4451.69    253.52 o
  -7  -7   4     3373.83     2981.21    361.97 o
  -6  -7   4    11622.95    10460.18   1148.35 o
  -5  -7   4     1073.56      969.51    120.29 o
  -4  -7   4     8163.13     7875.60    250.86 o
  -3  -7   4     1663.73     1681.42     44.59 o
  -2  -7   4    58478.13    55744.22   1565.03 o
  -1  -7   4     3292.90     3201.75     79.01 o
   0  -7   4      903.18      925.97     22.10 o
   1  -7   4    32140.40    32129.08    969.45 o
   2  -7   4      284.78      303.18     21.70 o
   3  -7   4    69726.23    66250.95   1591.18 o
   4  -7   4       82.29      358.24     34.74 o
   5  -7   4       44.46       64.24      8.64 o
   6  -7   4     1650.49     1874.37     65.19 o
   7  -7   4      633.32      700.64     42.69 o
   8  -7   4     3803.81     4517.27    317.49 o
  -7  -6   4       89.49       95.07     16.35 o
  -6  -6   4    12376.09    11122.39    546.92 o
  -5  -6   4      706.56      691.95     30.56 o
  -4  -6   4      499.50      479.14     23.47 o
  -3  -6   4    34033.81    32016.73    802.69 o
  -2  -6   4       14.53      160.85     21.18 o
  -1  -6   4    10715.93    10593.15    248.99 o
   0  -6   4    57867.04    57397.25   1595.41 o
   1  -6   4     2609.02     2730.55     74.13 o
   2  -6   4     3382.78     3177.86     74.64 o
   3  -6   4     1383.14     1311.03     36.41 o
   4  -6   4    19305.67    19524.43    694.29 o
   5  -6   4    33057.10    35426.39    900.79 o
   6  -6   4     1748.32     2004.83    106.03 o
   7  -6   4       56.97       79.39     14.76 o
   8  -6   4     4287.41     4856.94    264.52 o
  -8  -5   4        1.82       70.60     22.56 o
  -7  -5   4     4859.58     4471.76    251.20 o
  -6  -5   4     7744.32     7239.20    219.52 o
  -5  -5   4      848.41      806.32     23.81 o
  -4  -5   4    63696.50    60638.64   2220.71 o
  -3  -5   4      722.39      776.52     45.79 o
  -2  -5   4      332.56      357.08     12.49 o
  -1  -5   4      786.91      737.66     17.10 o
   0  -5   4    13504.66    13107.52    357.77 o
   1  -5   4       48.44       70.21      6.29 o
   2  -5   4    57575.25    53643.36   1358.72 o
   3  -5   4     1412.11     1219.17     58.82 o
   4  -5   4    12454.63    12852.52    288.40 o
   5  -5   4     2615.35     2971.72    106.86 o
   6  -5   4     1093.96     1194.20     42.51 o
   7  -5   4     3194.98     3560.47    194.48 o
   8  -5   4     5194.09     5707.51    417.13 o
  -8  -4   4     4735.74     4480.53    510.29 o
  -7  -4   4     4283.59     3776.98    257.04 o
  -6  -4   4      617.30      617.16     27.52 o
  -5  -4   4      114.91      126.46     13.84 o
  -4  -4   4     7051.95     6790.39    183.90 o
  -3  -4   4    32998.10    32570.90    821.20 o
  -1  -4   4     1892.97     1908.12     44.06 o
   0  -4   4     2025.62     2075.87     50.33 o
   1  -4   4     1834.20     1826.89     56.11 o
   2  -4   4      777.17      826.54     29.79 o
   3  -4   4     4586.69     4937.63    204.64 o
   4  -4   4    13148.52    14753.15    383.50 o
   5  -4   4    27415.29    30934.27    766.32 o
   6  -4   4       19.05       32.58      6.50 o
   7  -4   4     3725.61     4141.02    211.41 o
   8  -4   4       17.20       88.10     18.51 o
  -8  -3   4     4204.95     3903.28    146.01 o
  -7  -3   4    12579.46    11465.29    412.22 o
  -6  -3   4    26213.49    24614.86    624.54 o
  -5  -3   4    15460.22    15044.89    344.13 o
  -4  -3   4      417.70      444.85     13.43 o
  -3  -3   4     1097.21     1192.13     29.18 o
  -2  -3   4      245.85      232.45      8.68 o
  -1  -3   4     4296.49     4369.19     99.29 o
   0  -3   4      406.20      277.32     23.28 o
   1  -3   4     1604.64     1724.83     59.29 o
   2  -3   4    40732.96    40231.96   1407.62 o
   3  -3   4     4803.54     5027.20    141.54 o
   4  -3   4     5370.80     5829.01    243.97 o
   5  -3   4     1264.49     1514.99     46.68 o
   6  -3   4    14348.67    15935.95    590.68 o
   7  -3   4     7922.48     8439.30    287.85 o
   8  -3   4      407.21      383.85     44.02 o
  -9  -2   4    26565.37    27257.06   1954.11 o
  -7  -2   4       94.64      111.19      9.14 o
  -6  -2   4     1314.73     1256.89     33.04 o
  -5  -2   4     1767.83     1752.71     44.39 o
  -4  -2   4     4155.16     4053.26     97.46 o
  -3  -2   4     9316.51     9289.08    233.09 o
  -1  -2   4     5532.03     5354.87    119.48 o
   0  -2   4    33718.09    32583.16    886.12 o
   1  -2   4     4601.05     4586.94    149.20 o
   2  -2   4     8662.80     8158.85    287.41 o
   3  -2   4     2271.83     2392.78    348.89 o
   4  -2   4       77.87      126.81     17.06 o
   5  -2   4     7560.81     7843.89    180.99 o
   6  -2   4     6676.72     7002.88    220.82 o
   7  -2   4        3.63       38.90      4.76 o
   8  -2   4    18642.66    18730.57   1190.58 o
  -8  -1   4     1826.95     1612.87     99.62 o
  -7  -1   4       25.64       75.53     10.36 o
  -6  -1   4    36667.04    34507.50    844.09 o
  -5  -1   4     1418.87     1428.48     43.57 o
  -4  -1   4    20236.25    19244.43    530.06 o
  -3  -1   4     1730.89     1866.28     48.15 o
  -2  -1   4      284.94      340.35      9.82 o
  -1  -1   4    44320.00    39332.57   3898.81 o
   0  -1   4    57183.12    47713.29   4364.53 o
   1  -1   4    12514.10    12325.35    310.00 o
   2  -1   4    13439.08    12318.97    343.75 o
   3  -1   4     8903.92     8853.23    275.49 o
   4  -1   4    48210.25    43293.98   1464.05 o
   5  -1   4     2116.48     2122.31     74.92 o
   6  -1   4      522.57      582.29     34.96 o
   7  -1   4      175.61      211.85     12.75 o
  -9   0   4    11172.28    11307.20    663.67 o
  -8   0   4     3160.30     2971.64    223.81 o
  -7   0   4     2740.70     2362.38    116.56 o
  -6   0   4      662.06      587.17     32.87 o
  -5   0   4    20131.12    18207.91    490.05 o
  -4   0   4    25340.86    24559.97   1411.15 o
  -3   0   4     5754.11     5662.83    189.49 o
  -2   0   4       72.51       92.25      5.46 o
  -1   0   4    34509.11    35588.90   1166.63 o
   0   0   4     6817.49     7314.81    160.08 o
   1   0   4    48134.61    45776.15   1281.28 o
   2   0   4    12967.55    12602.59    307.93 o
   4   0   4     4273.88     4275.52    100.23 o
   5   0   4    10458.50    10281.23    349.11 o
   6   0   4     4108.50     4454.12    140.34 o
   7   0   4     1340.09     1378.81     50.84 o
   8   0   4     9598.78     9323.28    671.29 o
  -9   1   4       63.13       62.58     17.21 o
  -8   1   4      657.28      514.83     48.31 o
  -7   1   4    14622.98    11373.95    514.29 o
  -6   1   4     6236.51     6015.52    178.67 o
  -5   1   4    30413.07    29298.99    873.21 o
  -4   1   4     2998.40     3064.63     87.03 o
  -1   1   4     4965.20     5163.77    153.20 o
   0   1   4     3646.22     3950.02    108.08 o
   1   1   4     5656.17     5514.21    200.12 o
   2   1   4     2528.81     2640.69    111.18 o
   3   1   4      526.21      583.47     19.77 o
   4   1   4    28374.92    28350.22    843.84 o
   5   1   4     2276.11     2293.84     78.10 o
   6   1   4       98.30      148.53     17.44 o
   7   1   4     3636.10     3774.26    156.23 o
  -9   2   4     6454.52     5598.80    509.14 o
  -8   2   4     2870.87     2164.17    114.92 o
  -7   2   4    16784.39    15575.41    950.08 o
  -6   2   4      802.34      896.00     26.82 o
  -5   2   4       88.36      103.58     11.70 o
  -4   2   4      132.06      134.09      7.35 o
  -3   2   4      365.11      526.64     17.14 o
  -2   2   4        4.58       39.45     12.04 o
  -1   2   4    10821.40    10980.18    320.11 o
   0   2   4     1468.77     1485.84     46.25 o
   1   2   4    15808.27    14992.16   1044.35 o
   2   2   4     2004.48     2123.04     54.10 o
   3   2   4     2453.70     2574.98     76.24 o
   4   2   4    12953.27    13381.53    460.23 o
   5   2   4      109.89      147.84     15.88 o
   6   2   4     5102.23     5489.11    257.32 o
   7   2   4      398.83      380.31     23.70 o
  -9   3   4     9480.95     7445.77    413.81 o
  -8   3   4       88.44       80.71     11.39 o
  -7   3   4       58.17       97.89     10.37 o
  -5   3   4      276.48      265.46     11.24 o
  -4   3   4     2099.15     2363.49     67.09 o
  -3   3   4    54681.60    55076.68   1744.35 o
  -2   3   4    14454.03    14904.72    506.93 o
  -1   3   4     1013.56      982.90     32.96 o
   0   3   4     6279.79     6722.12    206.32 o
   1   3   4    10990.98    10105.20    554.29 o
   2   3   4      565.39      566.80     21.46 o
   3   3   4     5810.49     5824.68    208.65 o
   4   3   4     2981.06     3055.23     72.92 o
   5   3   4    16047.70    17225.68    711.81 o
   6   3   4      774.01      778.88     45.78 o
   7   3   4     2030.81     1971.21    138.01 o
  -9   4   4     5390.37     4016.35    210.61 o
  -8   4   4     1885.46     1844.46    171.30 o
  -7   4   4     5051.16     5157.52    173.71 o
  -6   4   4      398.14      433.55     19.12 o
  -5   4   4      294.00      310.92     12.39 o
  -4   4   4      990.03     1024.89     26.94 o
  -3   4   4    15316.02    15847.52    495.60 o
  -2   4   4    12807.59    12857.55    362.41 o
  -1   4   4    61810.64    59687.63   2125.02 o
   0   4   4      145.84      157.98      8.53 o
   1   4   4    10031.36    10177.93    310.57 o
   2   4   4     2830.59     2956.35     69.50 o
   3   4   4      508.63      526.68     16.51 o
   4   4   4    35100.02    34932.45   1333.42 o
   5   4   4     2727.48     2842.44    119.35 o
   6   4   4      507.73      509.46     35.77 o
  -9   5   4     1194.59      800.22     97.31 o
  -8   5   4       11.86       51.27     13.99 o
  -7   5   4      342.95      317.40     15.40 o
  -6   5   4     3733.33     3718.40    100.12 o
  -5   5   4    14705.73    15269.23    404.19 o
  -4   5   4     4109.83     4306.95    107.55 o
  -3   5   4      254.71      283.77     17.19 o
  -2   5   4     9977.45    10326.51    287.03 o
  -1   5   4      104.21      145.76     25.19 o
   0   5   4    13634.45    13206.43    388.00 o
   1   5   4    28099.38    27257.48    814.67 o
   2   5   4     8885.60     8647.42    211.47 o
   3   5   4      209.73      188.33     16.80 o
   4   5   4      637.43      697.39     94.61 o
   5   5   4    10999.49    11250.50    535.45 o
   6   5   4    12338.26    12538.20   1093.61 o
  -9   6   4     2600.49     2047.00    262.66 o
  -8   6   4    18419.16    16816.14   1190.89 o
  -7   6   4      154.66      157.54      9.82 o
  -6   6   4     5845.44     5910.27    141.94 o
  -5   6   4     1840.91     1856.46     48.05 o
  -4   6   4       77.95       80.89      7.72 o
  -3   6   4    80946.91    81137.45   2378.60 o
  -2   6   4    19670.00    20105.42    558.44 o
  -1   6   4     3857.67     3443.70    106.24 o
   0   6   4      144.31      143.29      7.94 o
   1   6   4     7004.31     7162.68    206.68 o
   2   6   4    16838.55    15690.73    396.86 o
   3   6   4     3109.45     3154.76     92.23 o
   4   6   4      358.34      309.90     26.13 o
   5   6   4    11680.39    13134.36   1007.72 o
  -9   7   4      721.38      456.52     73.78 o
  -8   7   4        2.42        5.36     16.32 o
  -7   7   4     9979.00    10245.49    314.57 o
  -6   7   4      103.92      140.65     14.24 o
  -5   7   4     2346.63     2343.22     59.22 o
  -4   7   4      424.17      443.27     16.16 o
  -3   7   4      482.39      447.49     19.57 o
  -2   7   4     5649.10     5617.28    153.20 o
  -1   7   4    43988.70    44323.77   1660.38 o
   0   7   4      406.17      475.93     22.29 o
   1   7   4     2195.43     2102.35    106.15 o
   2   7   4      123.26      128.59     10.37 o
   3   7   4      185.01      190.04     11.33 o
   4   7   4    17423.09    18618.25    610.51 o
   5   7   4     1559.94     1712.84    173.44 o
  -8   8   4     4376.57     3881.67    184.79 o
  -7   8   4      164.16      212.47     24.50 o
  -6   8   4     1900.49     1957.15    116.42 o
  -5   8   4    22263.49    22585.59    670.38 o
  -4   8   4      416.87      424.35     19.79 o
  -3   8   4     2079.16     1996.10     62.06 o
  -2   8   4     6130.53     6313.64    195.01 o
  -1   8   4     5618.37     5582.67    188.83 o
   0   8   4    10727.46    10364.54    382.05 o
   1   8   4    25219.95    23295.45    766.81 o
   2   8   4        0.40        5.84      8.25 o
   3   8   4      175.94      202.52     17.52 o
   4   8   4      575.63      603.71     35.71 o
  -8   9   4     9210.67     8648.08    514.26 o
  -7   9   4       53.24       59.66     12.18 o
  -6   9   4      870.20      813.77     40.48 o
  -5   9   4     6149.22     6172.50    196.19 o
  -4   9   4     1661.11     1614.06     62.53 o
  -3   9   4    44779.43    45184.48   1377.00 o
  -2   9   4      837.99      861.22     33.67 o
  -1   9   4     5846.72     6097.57    234.14 o
   0   9   4     2239.28     2189.45     88.31 o
   1   9   4     5663.76     5339.29    165.84 o
   2   9   4      301.72      263.83     35.71 o
   3   9   4        0.01       18.97     13.01 o
  -7  10   4    12801.37    12388.70    445.84 o
  -6  10   4     1805.29     1924.00    116.90 o
  -5  10   4     3140.05     3301.51    253.17 o
  -4  10   4      125.27       99.77     14.51 o
  -3  10   4      588.93      604.73     29.29 o
  -2  10   4     3600.59     3753.56    176.37 o
  -1  10   4      128.31      140.01     21.18 o
   0  10   4     5800.78     5851.45    239.44 o
   1  10   4     9058.04     9125.07    410.75 o
   2  10   4     5390.23     5089.62    259.75 o
  -6  11   4     2022.51     2104.14     85.34 o
  -5  11   4       49.77      122.09     27.27 o
  -4  11   4      915.37      936.45     42.43 o
  -3  11   4    25934.66    26751.20    985.33 o
  -2  11   4     5661.46     5594.11    220.64 o
  -1  11   4     1047.12     1067.86     55.40 o
   0  11   4     4552.77     4835.33    169.24 o
  -5  12   4      199.13      241.55     21.43 o
  -4  12   4     5117.59     5044.67    207.35 o
  -3  12   4      292.75      309.25     30.36 o
  -2  12   4     1656.72     1687.50     85.06 o
  -1  12   4    14104.99    15221.85    816.14 o
   1 -13   5       62.63       87.76     22.84 o
   2 -13   5      848.44      769.91     70.60 o
   3 -13   5      480.91      379.97     40.14 o
  -2 -12   5        5.41       22.14      8.31 o
  -1 -12   5     1400.08     1402.96     71.44 o
   0 -12   5      849.20      874.52     38.16 o
   1 -12   5    23578.91    23311.80   1310.16 o
   2 -12   5     6394.01     6111.40    280.93 o
   3 -12   5        4.70       60.21     21.46 o
   4 -12   5     3390.03     3041.61    181.71 o
   5 -12   5      873.67      919.96     67.97 o
  -3 -11   5     8720.78     8770.12    583.24 o
  -2 -11   5     1180.67     1197.61     46.76 o
  -1 -11   5     1724.81     1730.38     81.73 o
   0 -11   5     4737.43     4791.73    201.34 o
   1 -11   5       80.66       58.83     16.47 o
   2 -11   5        0.06        7.73     10.18 o
   3 -11   5     2825.79     2603.04    119.60 o
   4 -11   5       11.56       16.06     12.04 o
   5 -11   5     5406.29     4656.45    391.32 o
   6 -11   5        2.95       42.01     20.56 o
  -4 -10   5      687.83      760.08    100.49 o
  -3 -10   5     3416.02     3731.49    158.09 o
  -2 -10   5       42.63       77.71      9.64 o
  -1 -10   5     4963.27     4951.63    135.75 o
   0 -10   5     3092.53     3188.94    130.11 o
   1 -10   5    12334.53    12380.77    464.20 o
   2 -10   5      181.70      223.79     17.74 o
   3 -10   5      131.12      180.69     16.24 o
   4 -10   5      964.53      913.20     65.12 o
   5 -10   5     2294.92     2090.04    110.55 o
   6 -10   5        0.14       25.38     11.73 o
  -5  -9   5      231.04      154.89     35.85 o
  -4  -9   5      300.18      361.56     29.55 o
  -3  -9   5     1433.67     1470.88     66.72 o
  -2  -9   5      557.57      573.69     23.30 o
  -1  -9   5      443.33      456.07     19.61 o
   0  -9   5      876.70      906.00     37.51 o
   1  -9   5    20526.53    20423.74    623.95 o
   2  -9   5    11264.26    11181.54    345.10 o
   3  -9   5    14742.25    15138.13    469.71 o
   4  -9   5    11414.30    11081.38    352.29 o
   5  -9   5      824.34      791.41     35.28 o
   6  -9   5     8929.87     8628.03    310.00 o
   7  -9   5       72.31       69.18     16.63 o
  -6  -8   5      276.92      210.96     37.51 o
  -5  -8   5     1138.95     1061.51    113.46 o
  -4  -8   5      456.84      432.50     22.83 o
  -3  -8   5     3037.64     3260.67    103.29 o
  -2  -8   5     2620.71     2646.82     65.66 o
  -1  -8   5     4262.23     4231.87     89.73 o
   0  -8   5    18957.29    19489.10    530.23 o
   1  -8   5     2256.80     2272.49     64.86 o
   2  -8   5     4379.58     4227.08    111.83 o
   3  -8   5     5435.95     5302.31    143.93 o
   4  -8   5      335.97      385.89     17.12 o
   5  -8   5    11305.49    10469.49    686.46 o
   6  -8   5       97.76      131.36     13.37 o
   7  -8   5     1364.36     1544.45    105.07 o
  -7  -7   5      860.27      820.29    132.47 o
  -6  -7   5     2825.29     2915.18    247.08 o
  -5  -7   5     3237.69     3343.60    155.25 o
  -4  -7   5    17699.68    18034.11    517.69 o
  -3  -7   5     8903.57     9146.65    249.14 o
  -2  -7   5     4609.38     4555.47    105.14 o
  -1  -7   5     2914.37     2889.95     67.16 o
   0  -7   5     3780.25     3850.74    115.05 o
   1  -7   5    57175.21    56417.81   1445.33 o
   2  -7   5     2283.77     2210.90     60.91 o
   3  -7   5     7630.07     7452.88    174.58 o
   4  -7   5     4760.09     4461.19    230.48 o
   5  -7   5    18224.85    18716.01    582.31 o
   6  -7   5    18288.54    19874.22    821.90 o
   7  -7   5       85.95      258.01     30.91 o
   8  -7   5      362.29      496.74     42.63 o
  -7  -6   5     4227.39     3912.07    251.26 o
  -6  -6   5     1789.11     1946.29    116.86 o
  -5  -6   5     1158.07     1203.34     46.81 o
  -4  -6   5      159.91      197.01     11.27 o
  -3  -6   5    14013.53    13960.43    336.43 o
  -2  -6   5     1570.67     1643.05     45.41 o
  -1  -6   5     9333.61     9338.85    206.76 o
   0  -6   5    18639.47    19061.59    526.02 o
   1  -6   5    16018.74    15815.53    383.43 o
   2  -6   5    13138.98    13305.47    327.03 o
   3  -6   5    37977.25    36769.25   1051.28 o
   4  -6   5     2246.49     2197.05     55.13 o
   5  -6   5       29.21       59.93     11.70 o
   6  -6   5     2083.77     2282.68    106.02 o
   8  -6   5    32301.11    36609.32   2328.88 o
  -8  -5   5       24.92       35.75     14.88 o
  -7  -5   5      636.87      567.35     27.47 o
  -6  -5   5    13731.22    13472.46    755.74 o
  -5  -5   5       22.79       52.08     11.37 o
  -4  -5   5    11346.86    11151.58    282.31 o
  -3  -5   5      935.52      992.07     21.73 o
  -2  -5   5    10332.61    10412.15    227.22 o
  -1  -5   5    59220.21    57561.73   1609.41 o
   0  -5   5     2843.00     2763.63     71.63 o
   1  -5   5     5757.05     5821.33    153.07 o
   2  -5   5     2378.41     2359.55     85.15 o
   3  -5   5     4370.15     4621.65    218.30 o
   4  -5   5    26567.40    28783.93    652.90 o
   5  -5   5    53865.20    61419.83   1950.41 o
   6  -5   5     2825.76     3033.20    113.52 o
   7  -5   5     2042.22     2207.42     93.31 o
   8  -5   5     3334.61     3480.56    197.83 o
  -8  -4   5     3437.07     2822.75    149.66 o
  -7  -4   5     8130.53     7441.66    245.26 o
  -6  -4   5     8867.51     8174.45    177.72 o
  -5  -4   5      495.38      471.61     35.70 o
  -4  -4   5    13364.36    13226.41    346.60 o
  -3  -4   5     1104.10     1163.65     29.79 o
  -2  -4   5     2095.36     2277.78     47.55 o
  -1  -4   5    29320.47    28899.41    731.83 o
   0  -4   5     1233.83     1353.01     37.62 o
   2  -4   5    11453.79    12618.92    592.63 o
   3  -4   5      158.28      226.47     14.50 o
   4  -4   5     2582.67     2872.24    113.64 o
   5  -4   5       11.33       32.90     10.48 o
   6  -4   5     8817.19     9294.21    365.99 o
   7  -4   5     1311.51     1431.16     50.88 o
   8  -4   5    13259.56    14020.30    671.72 o
  -8  -3   5    10221.27     8886.18    744.92 o
  -7  -3   5      156.87      173.27      9.24 o
  -6  -3   5     1266.28     1131.78     28.08 o
  -5  -3   5    33017.57    32350.37    968.02 o
  -4  -3   5     1821.43     1914.71     53.83 o
  -3  -3   5   116293.70   111866.86   6014.74 o
  -2  -3   5    11609.39    11473.16    247.84 o
  -1  -3   5     1326.74     1583.82     34.57 o
   0  -3   5     2489.57     2713.18     59.77 o
   1  -3   5     7099.52     7164.23    227.12 o
   2  -3   5      691.13      631.29     21.12 o
   3  -3   5    43925.52    44863.28   1885.03 o
   4  -3   5     9572.66    10827.86    287.99 o
   5  -3   5     5943.37     6628.37    185.50 o
   6  -3   5     9175.49     9633.74    257.80 o
   7  -3   5      311.45      341.81     14.33 o
   8  -3   5      197.51      175.84     28.31 o
  -9  -2   5     6088.37     4450.56    274.77 o
  -8  -2   5     4709.99     4775.20    276.22 o
  -7  -2   5     2766.80     2672.86     94.02 o
  -6  -2   5    56772.92    53606.67   1348.14 o
  -5  -2   5    10718.63    10432.85    249.43 o
  -4  -2   5     6463.71     6474.76    144.42 o
  -3  -2   5    32266.53    32088.22    889.05 o
  -2  -2   5      134.20      155.64      5.35 o
  -1  -2   5    46053.78    42663.84   1747.71 o
   0  -2   5    15505.92    15009.65    420.37 o
   1  -2   5    87583.23    81390.83   3849.10 o
   2  -2   5    36682.13    35194.49    911.05 o
   3  -2   5      779.56      716.77     34.56 o
   4  -2   5     1357.81     1633.74     56.85 o
   5  -2   5     3788.56     3678.55    192.98 o
   6  -2   5     6453.03     6941.39    188.93 o
   7  -2   5     3695.60     3785.77    129.44 o
   8  -2   5       88.89      102.77     16.52 o
  -9  -1   5     3980.42     3611.68    461.99 o
  -8  -1   5     3438.54     2381.79    153.43 o
  -7  -1   5    15271.39    13906.84    626.89 o
  -6  -1   5     2055.34     1888.02     69.25 o
  -5  -1   5       20.67       66.73      4.82 o
  -4  -1   5    49879.66    48033.52   1596.85 o
  -3  -1   5    62312.93    59984.93   2054.91 o
  -2  -1   5     1970.44     2072.58     45.08 o
  -1  -1   5      336.09      397.79     17.06 o
   0  -1   5     3820.43     3819.01     82.31 o
   1  -1   5    12039.27    12189.50    294.84 o
   2  -1   5       44.48       99.14     10.81 o
   3  -1   5    84489.06    84055.84   2796.32 o
   4  -1   5       24.63       39.46      9.55 o
   5  -1   5    21340.15    21045.95    916.96 o
   6  -1   5     1934.77     2072.65     72.21 o
   7  -1   5     8464.70     8478.30    356.66 o
   8  -1   5     7698.04     7636.62    415.94 o
  -9   0   5     3046.08     2792.65    433.12 o
  -8   0   5    19265.85    15369.50    799.43 o
  -7   0   5     4353.69     4048.33    116.03 o
  -6   0   5    16947.14    16416.59    445.51 o
  -5   0   5     2170.71     2229.58     83.53 o
  -4   0   5     4524.46     4568.03    144.01 o
  -3   0   5        2.87       64.72      6.01 o
  -2   0   5     2309.16     2398.33     58.61 o
   0   0   5    10740.17    11549.89    269.84 o
   1   0   5     5398.14     5290.26    124.30 o
   2   0   5    33374.43    31875.12    880.02 o
   3   0   5    12052.35    12308.37    565.99 o
   4   0   5       16.31       28.20     10.50 o
   5   0   5    40970.82    38921.26   1854.04 o
   6   0   5      294.24      355.51     51.70 o
   7   0   5     3628.25     3669.92    151.90 o
  -9   1   5      234.81      265.91     32.94 o
  -8   1   5     3985.96     3551.57    150.98 o
  -7   1   5     7340.18     7091.37    201.35 o
  -6   1   5    14452.03    14019.40    442.64 o
  -5   1   5     4915.27     5040.68    205.37 o
  -3   1   5       82.13      121.48      8.70 o
  -2   1   5    75447.55    75512.95   4759.38 o
  -1   1   5     4244.95     4333.62    116.98 o
   0   1   5    25229.95    26000.34    711.17 o
   2   1   5     1095.65     1124.61     37.96 o
   3   1   5      158.11      188.65     14.28 o
   4   1   5     3507.49     3578.93    242.52 o
   5   1   5      851.86     1001.21     95.86 o
   6   1   5       53.67      103.68     14.12 o
   7   1   5      598.04      716.36     51.77 o
  -9   2   5      412.25      217.32     42.91 o
  -8   2   5    57868.56    47224.93   5298.75 o
  -7   2   5     1537.31     1537.11     81.52 o
  -6   2   5    17992.10    18724.73    618.63 o
  -5   2   5     1318.25     1470.93     42.77 o
  -4   2   5    11745.59    12076.02    370.31 o
  -3   2   5    45415.50    46705.18   1714.25 o
  -2   2   5    40662.52    40511.55   1388.85 o
  -1   2   5     2361.15     2454.39     75.75 o
   0   2   5    10939.42    11092.31    293.34 o
   1   2   5     5934.30     6068.07    300.97 o
   2   2   5     1920.10     1813.34     40.43 o
   3   2   5     9214.35     9175.09    298.00 o
   4   2   5       34.28       51.47     11.14 o
   5   2   5      537.84      527.93     31.29 o
   6   2   5      777.15      859.79     40.87 o
   7   2   5      257.68      365.85     43.74 o
  -9   3   5      111.96       56.20     32.67 o
  -8   3   5     3614.46     3334.09    420.60 o
  -7   3   5      546.39      553.13     17.87 o
  -6   3   5    97150.73    96936.45   2911.29 o
  -5   3   5      294.71      273.07     12.41 o
  -4   3   5     1487.48     1534.67     48.89 o
  -3   3   5     6158.13     6368.34    179.56 o
  -2   3   5      294.76      331.39     14.46 o
  -1   3   5     5702.17     6216.24    194.88 o
   1   3   5    21455.46    19850.09    868.29 o
   2   3   5    14245.54    13853.55    303.85 o
   3   3   5      260.93      258.04     19.57 o
   4   3   5      754.76      853.86     53.11 o
   5   3   5     1117.38     1008.82     80.29 o
   6   3   5     4999.37     5198.78    432.78 o
  -9   4   5     1209.00     1022.31     78.69 o
  -8   4   5     2912.80     3080.67    155.15 o
  -7   4   5     2341.47     2310.26     57.84 o
  -6   4   5     3421.37     3497.48     89.07 o
  -5   4   5     7407.68     7514.04    209.55 o
  -4   4   5    16216.73    16915.22    535.58 o
  -3   4   5    18733.34    19939.01    726.35 o
  -2   4   5     3557.51     3509.36     96.70 o
  -1   4   5      103.54      102.32      6.82 o
   0   4   5     1225.17     1254.07     59.43 o
   1   4   5    24605.41    23665.93    715.71 o
   2   4   5    27709.29    26925.06    616.39 o
   3   4   5     3113.88     3324.49     92.77 o
   4   4   5     2209.35     2265.21    106.89 o
   5   4   5      530.35      585.23     48.93 o
   6   4   5      548.97      563.83     41.40 o
  -9   5   5     5859.78     3966.77    265.49 o
  -8   5   5    12104.24    11285.98    787.35 o
  -7   5   5     1613.87     1642.52     44.29 o
  -6   5   5     8410.95     8205.03    206.78 o
  -5   5   5      931.24     1005.52     25.61 o
  -4   5   5      440.92      465.71     14.01 o
  -3   5   5    16703.54    18404.15    651.85 o
  -2   5   5     5515.12     5572.23    173.43 o
  -1   5   5      143.59       88.45     14.95 o
   0   5   5     2209.09     1982.99     54.29 o
   1   5   5     1390.36     1212.74     65.25 o
   2   5   5     9945.91     9494.98    224.84 o
   3   5   5     2025.03     2069.44     64.56 o
   4   5   5     4402.71     4118.48    171.46 o
   5   5   5     2404.15     2745.32    301.42 o
   6   5   5      229.16      215.77     28.31 o
  -9   6   5       77.22       90.64     21.01 o
  -8   6   5        0.24       20.60     20.69 o
  -7   6   5     1049.59     1162.49     36.70 o
  -6   6   5     9562.44     9948.01    302.71 o
  -5   6   5    16892.83    17204.97    447.44 o
  -4   6   5    23569.06    23619.97    599.55 o
  -3   6   5     3860.12     4108.37    130.85 o
  -2   6   5    16296.77    16955.08    532.16 o
  -1   6   5      847.95      887.83     38.86 o
   0   6   5    15597.76    15226.20    411.82 o
   1   6   5    13628.38    13238.97    388.22 o
   2   6   5     7413.24     7047.28    323.19 o
   3   6   5     1682.56     1649.40     48.22 o
   4   6   5      158.24      183.52     14.78 o
   5   6   5     1431.20     1395.31     94.99 o
  -9   7   5     8916.87     7365.33    992.07 o
  -8   7   5    12482.48    12379.95    692.60 o
  -7   7   5     3468.08     3467.97    113.36 o
  -6   7   5     2499.22     2594.00     80.23 o
  -5   7   5     1910.43     2072.67     65.94 o
  -4   7   5        1.62       26.54      8.77 o
  -3   7   5       92.44       90.62     12.07 o
  -2   7   5      235.87      277.53     15.12 o
  -1   7   5      986.62     1078.63     49.57 o
   0   7   5      412.55      403.48     16.23 o
   1   7   5       12.33       65.58     11.86 o
   2   7   5    11694.97    11604.83    354.93 o
   3   7   5     2905.23     2911.52     96.17 o
   4   7   5      174.42      135.93     34.61 o
  -8   8   5     2962.51     3049.25    159.92 o
  -7   8   5     3625.64     3961.95    142.46 o
  -6   8   5     6255.61     6362.11    194.62 o
  -5   8   5      999.16      983.99     32.77 o
  -4   8   5      296.04      350.29     42.70 o
  -3   8   5      989.00     1102.20     56.89 o
  -2   8   5     2383.76     2627.42     91.54 o
  -1   8   5       58.93      119.87     22.01 o
   0   8   5        5.32      113.89     25.40 o
   1   8   5      357.73      384.08     18.74 o
   2   8   5     6146.19     5609.03    298.08 o
   3   8   5    13937.91    13288.68    540.30 o
   4   8   5     4378.11     4549.01    262.66 o
  -8   9   5     4170.78     3804.40    210.32 o
  -7   9   5      695.33      660.53     43.07 o
  -6   9   5     2451.49     2413.07     92.26 o
  -5   9   5     5755.01     5841.53    214.50 o
  -4   9   5     5056.32     4972.75    204.87 o
  -3   9   5       18.69       45.80     13.02 o
  -2   9   5    11697.27    11841.46    439.14 o
  -1   9   5     6081.47     6307.11    288.40 o
   0   9   5    12946.96    13313.96    538.53 o
   1   9   5     5754.73     5504.47    234.34 o
   2   9   5     2718.55     2646.92    133.75 o
   3   9   5      613.18      640.64     35.00 o
  -7  10   5     1252.16     1253.73    150.19 o
  -6  10   5     1288.65     1388.06     89.14 o
  -5  10   5       68.97       78.76     14.65 o
  -4  10   5     7918.88     7995.64    332.37 o
  -3  10   5      450.21      591.91     34.26 o
  -2  10   5      291.46      294.98     26.44 o
  -1  10   5       47.74       47.75     14.09 o
   0  10   5      351.38      352.13     25.27 o
   1  10   5     1405.74     1459.09     61.57 o
   2  10   5     1820.56     1688.17     90.48 o
  -6  11   5     5405.47     5384.40    218.94 o
  -5  11   5     6423.17     6662.07    329.07 o
  -4  11   5      135.91      158.80     18.50 o
  -3  11   5        2.84       31.01     16.33 o
  -2  11   5      719.46      752.55     77.38 o
  -1  11   5     3054.42     2910.87    119.38 o
   0  11   5     3722.68     4140.38    149.29 o
  -4  12   5      554.89      592.37     36.84 o
  -3  12   5        7.15       64.09     18.13 o
   1 -13   6     2156.10     1996.05    160.15 o
   2 -13   6     2276.91     2316.39    149.31 o
  -2 -12   6    11966.58    12901.53   1060.32 o
  -1 -12   6       63.63       63.13     11.14 o
   0 -12   6     2675.86     2742.57    131.70 o
   1 -12   6      633.57      545.34     42.29 o
   2 -12   6      534.06      458.73     54.68 o
   3 -12   6        7.84       37.38     10.81 o
   4 -12   6     4014.60     3626.95    263.83 o
  -3 -11   6     1985.75     2001.59    181.33 o
  -2 -11   6      601.53      576.80     40.86 o
  -1 -11   6     2589.22     2565.45    128.48 o
   0 -11   6     1384.09     1440.78     80.12 o
   1 -11   6    16347.51    16121.01    618.71 o
   2 -11   6     4192.99     3846.36    172.97 o
   3 -11   6     1882.78     1732.55    104.79 o
   4 -11   6        7.34       44.30     17.99 o
   5 -11   6      104.98      133.30     24.36 o
  -4 -10   6      311.15      319.74     23.39 o
  -3 -10   6       90.60      119.40     12.85 o
  -2 -10   6    32196.43    33247.20   1001.49 o
  -1 -10   6     1184.85     1154.32     58.70 o
   0 -10   6     1012.82      997.66     74.89 o
   1 -10   6     1089.24     1038.73     49.60 o
   2 -10   6     1979.76     2064.43    133.44 o
   3 -10   6     8080.25     7746.71    337.15 o
   4 -10   6       44.30       68.96      9.02 o
   5 -10   6     1573.33     1278.08     92.45 o
   6 -10   6     1005.26      886.21     51.63 o
  -5  -9   6      171.46      165.83     25.05 o
  -4  -9   6      800.66      846.05     39.00 o
  -3  -9   6     5511.43     5408.42    150.67 o
  -2  -9   6      177.64      220.89     10.00 o
  -1  -9   6      709.30      795.70     34.27 o
   0  -9   6    11976.87    12293.32    480.20 o
   1  -9   6     3493.99     3516.90    201.34 o
   2  -9   6     2592.72     2607.57     77.84 o
   3  -9   6        2.70       25.23      9.60 o
   4  -9   6     6195.55     5870.52    226.61 o
   5  -9   6    19593.79    18230.06    793.07 o
   6  -9   6     8393.60     8441.77    373.71 o
   7  -9   6      204.13      242.38     28.94 o
  -6  -8   6       75.61       79.18     22.98 o
  -5  -8   6     5821.17     6488.82    369.94 o
  -4  -8   6    20145.44    20461.62    695.97 o
  -3  -8   6     4352.67     4381.37    143.27 o
  -2  -8   6      737.38      733.34     26.58 o
  -1  -8   6        7.66       67.13     14.81 o
   0  -8   6     3658.00     3613.75    118.02 o
   1  -8   6     8739.20     8618.34    236.43 o
   2  -8   6      186.28      200.19     13.97 o
   3  -8   6     1204.59     1223.58     40.63 o
   4  -8   6     1194.06      970.96     38.50 o
   5  -8   6     2230.68     2274.79     74.64 o
   6  -8   6      317.99      331.30     23.40 o
   7  -8   6      729.48      800.11     56.58 o
  -7  -7   6     7079.51     6531.47    475.76 o
  -6  -7   6      937.44     1215.90    128.04 o
  -5  -7   6      443.72      423.27     41.76 o
  -4  -7   6      718.04      714.18     35.40 o
  -3  -7   6     3338.64     3364.97     87.75 o
  -2  -7   6    26206.85    26004.49    596.65 o
  -1  -7   6     8544.69     8953.67    228.78 o
   0  -7   6     2904.20     3033.64     87.43 o
   1  -7   6     8733.48     8536.58    206.79 o
   2  -7   6     1934.53     1853.58     42.47 o
   3  -7   6     9131.83     8878.21    351.37 o
   4  -7   6    16124.19    15660.55    408.24 o
   5  -7   6     3506.80     3897.63    222.29 o
   6  -7   6     5697.46     6029.17    305.62 o
   7  -7   6     1007.64     1060.88     59.46 o
  -7  -6   6     3367.64     3246.98    200.27 o
  -6  -6   6    14871.58    14686.58    407.43 o
  -5  -6   6     3365.74     3505.65    101.01 o
  -4  -6   6     3301.63     3578.54    102.18 o
  -3  -6   6     7965.24     8132.21    184.45 o
  -2  -6   6     5472.08     5335.12    125.60 o
  -1  -6   6      515.55      542.02     21.22 o
   0  -6   6      260.48      318.97     17.03 o
   1  -6   6        0.95       70.92     13.06 o
   2  -6   6     2361.03     2373.77     52.84 o
   3  -6   6       36.55       55.64      8.05 o
   4  -6   6     6405.88     6475.56    189.83 o
   5  -6   6     1466.79     1636.46    107.69 o
   6  -6   6     7616.35     8180.77    422.11 o
   7  -6   6      979.58     1097.21     65.52 o
  -8  -5   6      152.07      142.16     31.15 o
  -7  -5   6     4927.62     4442.15    147.89 o
  -6  -5   6      325.46      327.75     17.48 o
  -5  -5   6        7.90       31.24      5.34 o
  -4  -5   6     5641.93     5747.27    134.59 o
  -3  -5   6    10609.00    10424.43    204.36 o
  -2  -5   6     7286.13     7407.56    144.94 o
  -1  -5   6     1064.04     1047.16     32.77 o
   0  -5   6     1266.03     1291.37     38.93 o
   1  -5   6      308.20      337.15     16.08 o
   2  -5   6     2300.70     1964.10     57.30 o
   3  -5   6      790.38      865.56     52.36 o
   4  -5   6     5124.86     5682.26    153.20 o
   5  -5   6      417.46      479.75     22.54 o
   6  -5   6      716.99      780.90     36.30 o
   7  -5   6    16077.73    17140.80    664.37 o
   8  -5   6     7949.25     8346.53    676.56 o
  -8  -4   6        6.81       66.44     29.62 o
  -7  -4   6     1409.29     1264.57     44.61 o
  -6  -4   6     4335.55     4287.74    107.98 o
  -5  -4   6      739.18      827.24     31.79 o
  -4  -4   6      652.88      686.26     22.00 o
  -3  -4   6     3504.16     3638.61     88.94 o
  -2  -4   6    15463.03    16428.11    463.09 o
  -1  -4   6    22264.81    21633.10    472.64 o
   0  -4   6     2099.00     2176.00     54.14 o
   1  -4   6      890.37      917.29     34.25 o
   2  -4   6    20534.02    20693.11    583.95 o
   3  -4   6    13771.04    14384.96    604.30 o
   4  -4   6    64693.07    70753.19   1796.34 o
   5  -4   6    29176.29    32402.12   1087.11 o
   6  -4   6     3697.64     3878.05    134.42 o
   7  -4   6     2750.46     2886.01    106.95 o
   8  -4   6      137.65      145.52     22.99 o
  -8  -3   6     1378.13     1290.90    153.65 o
  -7  -3   6      283.20      326.13     12.93 o
  -6  -3   6    10233.42    10269.00    239.64 o
  -5  -3   6    20843.96    20458.27    527.32 o
  -4  -3   6     9221.10     9649.24    254.57 o
  -3  -3   6      677.71      652.15     20.92 o
  -2  -3   6    19905.25    20336.85    433.89 o
  -1  -3   6     3424.63     3572.82     83.79 o
   0  -3   6    56890.38    58428.94   1485.81 o
   1  -3   6     4058.74     4318.00    117.99 o
   2  -3   6      700.48      782.69     43.73 o
   3  -3   6    11521.38    11706.78    413.36 o
   4  -3   6     8249.28     8824.44    341.25 o
   5  -3   6     9055.92     9209.33    340.40 o
   6  -3   6    30273.98    31725.54    940.10 o
   7  -3   6      375.85      365.16     39.04 o
   8  -3   6       43.60      152.13     33.50 o
  -9  -2   6        0.53       73.23     29.62 o
  -8  -2   6      530.11      329.45     50.25 o
  -7  -2   6     1040.46     1005.95     19.18 o
  -6  -2   6      755.77      745.31     19.76 o
  -5  -2   6      833.05      904.99     41.21 o
  -4  -2   6     7308.03     7323.68    255.62 o
  -3  -2   6    21770.94    21917.83    621.31 o
  -2  -2   6    70713.27    67478.71   3321.52 o
  -1  -2   6    35201.81    34155.46    711.58 o
   0  -2   6    27368.51    27543.46    633.28 o
   1  -2   6     2613.09     2583.99     68.84 o
   2  -2   6    49461.80    48351.57   1361.61 o
   3  -2   6     5166.28     5072.28    133.91 o
   4  -2   6     5107.06     5246.54    186.67 o
   5  -2   6    11286.33    11558.00    510.15 o
   6  -2   6    10341.58    10217.68    344.68 o
   7  -2   6     2065.08     1928.83     92.77 o
  -9  -1   6     3266.75     3035.54    433.12 o
  -8  -1   6     2075.01     1854.76     93.16 o
  -7  -1   6     8465.63     8283.50    195.56 o
  -6  -1   6    26965.48    26270.50    651.09 o
  -5  -1   6    11923.99    11826.61    331.56 o
  -4  -1   6     8914.59     9036.78    247.75 o
  -3  -1   6      267.34      281.17     17.74 o
  -2  -1   6     5054.46     5231.14    111.99 o
  -1  -1   6    71159.82    56759.33   3483.82 o
   0  -1   6      644.32      815.31     23.69 o
   1  -1   6     4045.73     4408.76     98.90 o
   2  -1   6    19337.42    18442.99    540.97 o
   3  -1   6      226.50      266.30     14.87 o
   4  -1   6    30761.84    29778.28   1391.10 o
   5  -1   6     1888.10     1771.89     87.66 o
   6  -1   6    23552.16    24102.12   1149.17 o
   7  -1   6     3644.44     3443.14    165.77 o
  -9   0   6      752.34      923.97     58.41 o
  -8   0   6     3072.56     3164.38    139.62 o
  -7   0   6     1225.08     1168.26     45.23 o
  -6   0   6       88.10       92.69      6.15 o
  -5   0   6    37944.52    36937.39   1147.52 o
  -4   0   6     7486.34     7833.66    270.16 o
  -3   0   6     1319.17     1243.50     30.33 o
  -2   0   6     1464.94     1566.82     36.73 o
  -1   0   6    27230.04    28503.28    742.34 o
   0   0   6    12411.38    12848.90    309.20 o
   1   0   6    17305.52    17311.52    404.71 o
   2   0   6    39378.20    37383.30    965.25 o
   3   0   6      349.25      381.18     23.62 o
   4   0   6     3764.86     3665.51    188.79 o
   5   0   6     3443.10     3436.67    140.36 o
   6   0   6     2003.19     2082.02    117.24 o
   7   0   6     9301.03     8996.14    391.20 o
  -9   1   6      555.83      549.02     37.30 o
  -8   1   6     1851.00     1836.46     63.13 o
  -7   1   6      202.47      232.72     15.71 o
  -6   1   6      128.94      146.04     14.12 o
  -5   1   6    32105.94    32156.06    938.35 o
  -4   1   6       59.79      108.26      6.49 o
  -3   1   6    33531.78    33986.09   1028.38 o
  -2   1   6      828.54      890.47     29.05 o
  -1   1   6    77388.95    78965.77   5080.94 o
   0   1   6    17148.58    17809.57    469.04 o
   1   1   6    11055.54    10784.85    249.94 o
   2   1   6    17719.73    17175.79    574.20 o
   3   1   6     3551.56     3427.31    115.72 o
   4   1   6    90452.26    86979.04   2862.04 o
   5   1   6     2067.29     2213.93    144.51 o
   6   1   6       77.88      123.06     17.58 o
   7   1   6     5270.45     4924.38    356.58 o
  -9   2   6     5928.29     5589.82    431.70 o
  -8   2   6      476.92      538.33     34.01 o
  -7   2   6     3724.06     4034.99    163.08 o
  -6   2   6      362.82      381.27     24.39 o
  -5   2   6    66558.07    63623.39   1900.05 o
  -4   2   6     8883.61     9372.96    284.48 o
  -3   2   6      876.95      883.33     30.73 o
  -2   2   6    22273.43    22775.00    643.43 o
  -1   2   6      203.95      224.12      9.99 o
   0   2   6    82009.65    79512.85   4877.53 o
   1   2   6    30812.12    29091.69    820.41 o
   2   2   6      101.50      144.03     11.91 o
   3   2   6    14404.92    14661.97    548.08 o
   4   2   6       33.69       81.32     17.22 o
   5   2   6       46.60       83.50     20.56 o
   6   2   6    17727.02    18097.93    941.23 o
  -9   3   6     2300.63     2121.99    188.74 o
  -8   3   6     2736.30     2825.68    108.75 o
  -7   3   6     1502.39     1625.12     79.83 o
  -6   3   6     3737.13     3770.38    114.70 o
  -5   3   6     6827.19     6811.52    208.45 o
  -4   3   6    11117.60    11635.31    372.67 o
  -2   3   6     8039.65     8248.49    239.72 o
  -1   3   6     1289.69     1286.40     34.54 o
   0   3   6     2525.85     2522.23    100.51 o
   1   3   6     3097.60     2986.05    121.22 o
   2   3   6    16744.58    15697.91    543.22 o
   3   3   6    20777.73    20238.67    586.88 o
   4   3   6     5002.24     5158.44    332.98 o
   5   3   6    16545.73    16864.61    742.44 o
   6   3   6      186.86      267.59     35.78 o
  -9   4   6    10751.97     9520.98   1347.68 o
  -8   4   6     1827.76     1961.89     93.40 o
  -7   4   6    41858.59    42089.74   1124.05 o
  -6   4   6      222.54      232.71     20.50 o
  -5   4   6     1867.06     1879.59     59.15 o
  -4   4   6     7859.07     8180.73    276.11 o
  -3   4   6     2818.70     2712.49     72.77 o
  -2   4   6     1756.10     1969.87     55.62 o
  -1   4   6   124594.23   124900.87   7172.09 o
   0   4   6     6846.55     6912.66    245.43 o
   1   4   6     8535.38     7823.74    251.64 o
   2   4   6        0.03       35.05      6.39 o
   3   4   6     3730.28     3885.91    168.71 o
   4   4   6    14296.53    13726.85    418.21 o
   5   4   6     1668.27     1800.77    145.55 o
   6   4   6     8537.82     8046.71    668.17 o
  -9   5   6       10.66       49.20     18.12 o
  -8   5   6     1265.00     1228.69     44.02 o
  -7   5   6     1375.51     1375.18     42.67 o
  -6   5   6     8722.57     8971.36    242.02 o
  -5   5   6    71224.48    71100.97   1900.05 o
  -4   5   6     8109.20     8336.39    270.91 o
  -3   5   6     1613.00     1676.56     53.63 o
  -2   5   6     5345.09     5505.54    178.98 o
  -1   5   6      230.21      270.69     18.29 o
   0   5   6    12051.94    12205.15    358.55 o
   1   5   6      680.44      577.26     27.45 o
   2   5   6     9277.27     9186.09    284.19 o
   3   5   6     2214.77     2121.19     65.89 o
   4   5   6     2291.43     2338.80    126.62 o
   5   5   6     9236.04     9565.79    976.57 o
  -9   6   6     1562.64     1442.32    182.65 o
  -8   6   6    24999.38    24629.24   1108.09 o
  -7   6   6     2294.37     2417.71     65.35 o
  -6   6   6     3826.63     3890.01     96.67 o
  -5   6   6      548.18      496.75     26.94 o
  -4   6   6     3535.95     3586.63     95.20 o
  -3   6   6    10778.83    10976.93    320.11 o
  -2   6   6      532.63      495.42     18.85 o
  -1   6   6    45513.92    46879.95   1532.63 o
   0   6   6     2280.50     2266.52     65.63 o
   1   6   6    17912.86    17120.37    550.27 o
   2   6   6     1417.89     1400.87     49.57 o
   3   6   6       55.65       70.79      9.31 o
   4   6   6     5303.60     5365.67    456.66 o
   5   6   6     1495.80     1354.93    115.17 o
  -9   7   6      130.56      135.59     24.90 o
  -8   7   6      473.26      583.31     54.82 o
  -7   7   6     2158.52     2234.51     68.86 o
  -6   7   6      957.05     1008.75     39.54 o
  -5   7   6    49541.09    52499.82   1458.21 o
  -4   7   6      103.07      134.75      8.73 o
  -3   7   6     5714.28     5955.42    189.60 o
  -2   7   6     4987.83     5180.79    159.64 o
  -1   7   6     1733.83     1793.14     62.78 o
   0   7   6      778.93      730.32     26.68 o
   1   7   6     1884.24     1722.47    105.89 o
   2   7   6     2127.14     2008.14     66.29 o
   3   7   6     6628.18     6435.45    248.68 o
   4   7   6     3120.97     3442.71    241.27 o
  -8   8   6     8644.93     8459.05    441.37 o
  -7   8   6     2050.24     1992.06     84.48 o
  -6   8   6     4862.18     5023.80    191.91 o
  -5   8   6     1905.98     1890.88     70.99 o
  -4   8   6     1830.50     1947.31     69.43 o
  -3   8   6    18157.30    18659.56    826.45 o
  -2   8   6      244.89      275.17     22.55 o
  -1   8   6      150.21      144.95     16.83 o
   0   8   6    15481.21    15564.09    560.68 o
   1   8   6        7.37       40.60      8.30 o
   2   8   6      655.17      495.85     36.87 o
   3   8   6      605.30      602.98     37.26 o
  -8   9   6       60.73       44.71     23.81 o
  -7   9   6     2712.62     2755.79    121.49 o
  -6   9   6     2989.16     3032.68    125.45 o
  -5   9   6     7398.94     7357.81    289.85 o
  -4   9   6    17281.26    17780.53    730.79 o
  -3   9   6     3000.23     2991.52    220.71 o
  -2   9   6     2996.49     3267.51    133.44 o
  -1   9   6    16976.69    16930.04    706.16 o
   0   9   6      469.46      493.34     35.16 o
   1   9   6     2996.23     2873.09    125.44 o
   2   9   6      962.00      918.36     48.07 o
  -7  10   6     4439.15     4451.32    193.11 o
  -6  10   6     2425.49     2603.71    195.04 o
  -5  10   6    11369.21    11307.46    480.31 o
  -4  10   6       33.69       55.70     16.47 o
  -3  10   6       76.22       91.91     19.66 o
  -2  10   6      230.84      271.68     21.24 o
  -1  10   6        9.45       48.72     13.57 o
   0  10   6     4406.32     4359.96    197.29 o
   1  10   6       64.09      159.21     26.37 o
  -6  11   6      331.69      380.01     28.16 o
  -5  11   6       98.08      108.42     18.48 o
  -4  11   6     2934.05     3013.16    200.71 o
  -3  11   6     6187.70     6144.56    242.99 o
  -2  11   6     2999.96     3115.84    162.87 o
  -1  11   6      509.05      540.02     46.03 o
  -2 -12   7     4584.11     4536.66    303.28 o
  -1 -12   7     7176.50     7416.26    411.94 o
   0 -12   7      555.45      601.36     39.22 o
   1 -12   7    16205.88    16501.31    599.52 o
   2 -12   7     4227.92     4184.31    211.66 o
   3 -12   7     4627.28     3914.73    389.38 o
   4 -12   7     1795.47     1553.33    143.27 o
  -3 -11   7    11712.22    11758.86   1091.18 o
  -2 -11   7     3352.43     3326.64    219.48 o
  -1 -11   7     3001.50     3223.46    147.95 o
   0 -11   7     3077.24     3048.49    123.25 o
   1 -11   7      666.96      684.08     48.72 o
   2 -11   7     3084.73     2852.61    194.07 o
   3 -11   7     3360.87     3159.26    241.48 o
   4 -11   7    12774.12    11096.27   1257.15 o
   5 -11   7      919.99      750.98    121.88 o
  -4 -10   7     2651.70     2438.73    222.31 o
  -3 -10   7     1747.03     1827.11     84.72 o
  -2 -10   7     4469.88     4617.58    184.18 o
  -1 -10   7     1106.89     1062.62     47.73 o
   0 -10   7     3158.74     3283.31    128.22 o
   1 -10   7    23020.22    23377.63   1341.45 o
   2 -10   7     2873.93     2823.03    172.06 o
   3 -10   7     1107.69     1098.46     62.10 o
   4 -10   7     1053.06     1132.30     86.93 o
   5 -10   7       27.27       44.82     17.65 o
   6 -10   7    10061.60    10256.16    830.03 o
  -5  -9   7     3573.88     4069.62    255.11 o
  -4  -9   7     2882.13     3176.30    262.71 o
  -3  -9   7    18936.88    19797.71    639.22 o
  -2  -9   7     1572.37     1601.50     64.41 o
  -1  -9   7     2130.99     2041.75     77.17 o
   0  -9   7     6242.48     6180.09    232.47 o
   1  -9   7      350.67      339.86     58.55 o
   2  -9   7      328.46      331.92     31.11 o
   3  -9   7    41306.34    39677.72   1347.01 o
   4  -9   7      435.07      396.51     24.99 o
   5  -9   7     3947.02     3672.68    140.12 o
   6  -9   7      992.50      961.50     60.19 o
  -6  -8   7      988.41     1041.63    127.35 o
  -5  -8   7        7.98       53.15     25.47 o
  -4  -8   7     3523.60     3762.83    235.53 o
  -3  -8   7     1898.46     2019.16     56.60 o
  -2  -8   7     2996.17     2916.35     76.36 o
  -1  -8   7    74786.60    76720.75   2336.37 o
   0  -8   7      944.93      951.41     33.67 o
   1  -8   7     1726.53     1779.27     49.21 o
   2  -8   7     1072.70     1007.55     33.90 o
   3  -8   7     3336.34     3188.52     96.67 o
   4  -8   7    10862.90    10359.35    402.97 o
   5  -8   7     2642.95     2773.51    138.34 o
   6  -8   7     1710.57     1835.04    108.41 o
   7  -8   7      894.52      865.75     48.43 o
  -7  -7   7     7713.57     7623.30    483.22 o
  -6  -7   7      602.09      655.34     41.94 o
  -5  -7   7     7937.45     8528.34    289.40 o
  -4  -7   7    21590.15    23004.65   1094.41 o
  -3  -7   7      475.70      513.96     15.64 o
  -2  -7   7        9.48       27.20      4.81 o
  -1  -7   7    12176.70    12529.55    380.66 o
   0  -7   7      251.90      287.03     13.75 o
   1  -7   7    62033.30    61257.81   1493.89 o
   2  -7   7     1518.47     1486.00     36.04 o
   3  -7   7    11611.35    11319.54    308.65 o
   4  -7   7       59.15       78.22     10.25 o
   5  -7   7     3001.75     3251.14    134.02 o
   6  -7   7     2541.80     2621.43    187.83 o
   7  -7   7      474.56      514.56     49.93 o
  -7  -6   7      145.78      252.77     26.25 o
  -6  -6   7     1110.55     1137.47     54.95 o
  -5  -6   7    20140.18    20617.41    635.84 o
  -4  -6   7     2766.03     2835.42     81.41 o
  -3  -6   7    37906.50    38103.13    806.18 o
  -2  -6   7       48.43       54.18      8.37 o
  -1  -6   7    21723.72    21615.36    591.49 o
   0  -6   7      902.21     1037.53     35.04 o
   1  -6   7     3757.12     3808.87     91.84 o
   2  -6   7      641.17      759.29     26.20 o
   3  -6   7     5985.24     5977.32    161.06 o
   4  -6   7     2468.99     2964.09    114.56 o
   5  -6   7      885.90      895.11     50.83 o
   6  -6   7     2349.93     2585.49    163.29 o
   7  -6   7       84.31      135.52     33.91 o
  -8  -5   7     2783.80     2547.79    129.02 o
  -7  -5   7      233.55      190.13     19.86 o
  -6  -5   7    13758.42    14099.92    386.18 o
  -5  -5   7     4730.08     4812.67    142.56 o
  -4  -5   7     5452.99     5918.30    145.93 o
  -3  -5   7       82.01      119.86     10.55 o
  -2  -5   7     1389.19     1468.78     33.55 o
  -1  -5   7    13349.90    12880.19    310.16 o
   0  -5   7        0.31       38.95     10.77 o
   1  -5   7    28468.68    28508.97    877.00 o
   2  -5   7      431.15      511.00     21.45 o
   3  -5   7      935.03     1045.79     30.20 o
   4  -5   7     8759.43     9571.69    281.43 o
   5  -5   7      174.13      193.19     23.48 o
   6  -5   7      787.92      730.34     53.96 o
   7  -5   7       69.04      109.77     26.02 o
  -8  -4   7     8738.47     7992.66    448.63 o
  -7  -4   7      269.59      283.37     18.11 o
  -6  -4   7        6.52       55.72      5.29 o
  -5  -4   7      690.61      782.95     24.00 o
  -4  -4   7     6522.59     6654.28    160.60 o
  -3  -4   7    24484.84    24801.64    626.11 o
  -2  -4   7     1009.23     1074.20     22.33 o
  -1  -4   7     8840.70     9242.21    274.91 o
   0  -4   7     5330.05     5616.82    138.50 o
   1  -4   7    17901.39    18640.97    609.31 o
   2  -4   7    11788.19    12226.60    327.85 o
   3  -4   7    28750.49    28650.45    988.54 o
   4  -4   7      178.53      200.21     15.87 o
   5  -4   7     2739.56     2975.09     87.63 o
   6  -4   7     2327.09     2434.87     70.19 o
   7  -4   7      156.27      186.53     22.61 o
  -8  -3   7    10210.27     8911.26    451.22 o
  -7  -3   7      774.32      701.42     45.08 o
  -6  -3   7    12574.15    13082.47    769.79 o
  -5  -3   7     6262.86     6521.74    194.39 o
  -4  -3   7     3266.23     3145.44    136.92 o
  -3  -3   7    15116.94    15604.14    494.84 o
  -2  -3   7    22177.91    21634.83    413.48 o
  -1  -3   7    58572.96    57963.12   1228.01 o
   0  -3   7      812.10      870.54     23.18 o
   1  -3   7      325.75      301.09     13.24 o
   2  -3   7      957.22      990.65     35.49 o
   3  -3   7      189.57      206.73     19.14 o
   4  -3   7    15541.60    16844.75    540.33 o
   5  -3   7      318.22      345.37     31.57 o
   6  -3   7     2140.39     2220.32     85.86 o
   7  -3   7      196.19      231.03     22.01 o
  -9  -2   7     3372.11     2935.12    458.87 o
  -8  -2   7        1.37       35.70     24.43 o
  -7  -2   7      348.23      369.36     26.75 o
  -6  -2   7      154.11      159.82     12.86 o
  -5  -2   7      673.28      720.90     48.59 o
  -4  -2   7    34566.25    34489.60   1188.42 o
  -3  -2   7       72.77      107.99      7.30 o
  -2  -2   7     2403.27     2499.27     50.46 o
  -1  -2   7      148.26      106.06      5.75 o
   0  -2   7       98.92       85.13      6.36 o
   1  -2   7    61681.56    60408.45   1613.16 o
   2  -2   7    25271.04    25177.89    640.71 o
   3  -2   7      165.14      202.57     17.26 o
   4  -2   7     1213.82     1096.05     63.68 o
   5  -2   7     3653.79     3608.83    155.77 o
   6  -2   7     2157.17     2148.64     93.81 o
   7  -2   7      673.16      692.41     61.54 o
  -9  -1   7     4663.69     4260.83    307.51 o
  -8  -1   7    36005.04    33816.39   1039.00 o
  -7  -1   7      403.45      400.13     14.67 o
  -6  -1   7     3204.64     3112.18     76.91 o
  -5  -1   7     4749.05     4755.79    135.85 o
  -4  -1   7      233.09      260.12      9.61 o
  -3  -1   7    33962.11    33451.13    795.28 o
  -2  -1   7     9100.36     9387.25    196.89 o
  -1  -1   7     4287.84     4526.06    109.67 o
   0  -1   7       21.42       28.38     13.57 o
   1  -1   7     1349.71     1328.27     33.68 o
   2  -1   7     5505.01     5546.52    148.44 o
   3  -1   7    34238.12    33235.71    912.13 o
   4  -1   7      221.09      260.50     30.73 o
   5  -1   7    13299.55    13432.79    954.22 o
   6  -1   7     2334.06     2313.87    126.73 o
   7  -1   7     6712.79     6247.86    388.24 o
  -9   0   7     2212.50     1975.54    145.41 o
  -8   0   7     1912.51     1913.42     71.37 o
  -7   0   7      167.67      224.32     11.53 o
  -6   0   7    10197.54     9870.31    258.48 o
  -5   0   7       85.61      100.29      9.18 o
  -4   0   7      114.49      103.02      8.65 o
  -3   0   7      355.52      358.71     15.98 o
  -2   0   7    14158.81    14755.66    362.48 o
  -1   0   7    58757.10    58313.98   1248.41 o
   0   0   7      687.46      757.39     29.73 o
   1   0   7     4780.47     4828.79    110.31 o
   2   0   7     5030.88     4692.16    131.45 o
   3   0   7    17333.16    17959.80    520.15 o
   4   0   7      263.15      250.27     25.54 o
   5   0   7      663.85      736.70     46.66 o
   6   0   7      666.75      641.81     60.08 o
   7   0   7      213.53      265.80     35.92 o
  -9   1   7      365.43      400.66     30.63 o
  -8   1   7     2553.50     2464.42     72.65 o
  -7   1   7       33.97       67.54     15.71 o
  -6   1   7      977.90      973.50     36.44 o
  -5   1   7     1042.03     1094.47     39.92 o
  -4   1   7    19347.17    19402.50    647.21 o
  -3   1   7      869.37      843.00     24.95 o
  -2   1   7    18695.96    18886.17    513.51 o
  -1   1   7    24547.46    25394.01    654.82 o
   0   1   7     5313.83     5199.90    114.69 o
   1   1   7     8044.86     7906.24    187.46 o
   2   1   7    10781.17    10428.70    269.12 o
   3   1   7    15470.26    15543.42    405.92 o
   4   1   7     1995.92     1912.23     89.75 o
   5   1   7     2836.70     2854.97    134.53 o
   6   1   7     9092.35     9301.88    462.54 o
  -9   2   7     2998.51     3002.22    157.36 o
  -8   2   7    36170.92    34768.39   1059.80 o
  -7   2   7     3066.02     3154.55    127.01 o
  -6   2   7     2061.93     2228.04     98.30 o
  -5   2   7     5298.58     5421.76    148.23 o
  -4   2   7     2737.07     2892.02     85.62 o
  -3   2   7     8837.85     8932.23    266.68 o
  -2   2   7    13051.41    13864.36    404.99 o
  -1   2   7    31100.14    32685.06    910.03 o
   0   2   7     8212.09     8049.38    205.38 o
   1   2   7     6861.77     6613.23    165.70 o
   2   2   7     7224.64     6701.63    152.69 o
   3   2   7    21749.63    21078.12    640.47 o
   4   2   7      358.84      335.95     28.33 o
   5   2   7     3933.35     3819.84    173.71 o
   6   2   7     2080.15     2105.97    224.24 o
  -9   3   7      380.24      353.73     31.81 o
  -8   3   7     1015.11      969.07     35.39 o
  -7   3   7        8.69       17.02      9.01 o
  -6   3   7     4021.50     3991.66    134.95 o
  -5   3   7       29.92       42.47     10.31 o
  -4   3   7     2564.40     2567.84     76.57 o
  -3   3   7    10353.85    10311.62    276.06 o
  -2   3   7      151.73      182.26     13.81 o
  -1   3   7    15262.57    15783.53    423.86 o
   0   3   7    25049.68    24308.27    907.26 o
   1   3   7    30434.52    29844.58    989.57 o
   2   3   7      146.69      148.39      7.38 o
   3   3   7       17.26       50.22      7.34 o
   4   3   7     2210.39     2276.62    204.73 o
   5   3   7    17584.41    17642.80   1178.88 o
   6   3   7     6437.58     6641.25    477.78 o
  -9   4   7     2666.55     2739.71    267.64 o
  -8   4   7    11842.09    11426.13    370.96 o
  -7   4   7     6945.09     7000.76    192.62 o
  -6   4   7     3857.03     3783.87    119.36 o
  -5   4   7    10398.75    11136.07    373.54 o
  -4   4   7     5213.80     5614.31    183.60 o
  -3   4   7     5363.41     5615.31    162.35 o
  -2   4   7       17.74       49.10      7.60 o
  -1   4   7     1873.21     1820.88     78.35 o
   0   4   7    19574.54    18664.59    773.24 o
   1   4   7     5883.66     5448.35    178.86 o
   2   4   7    72844.45    67739.77   1677.21 o
   3   4   7     8105.87     8170.63    250.07 o
   4   4   7     5390.85     5339.07    241.32 o
   5   4   7      801.37      726.47     52.84 o
  -9   5   7     2802.94     2805.99    260.10 o
  -8   5   7      702.08      651.28     28.95 o
  -7   5   7     3098.69     3114.22     94.21 o
  -6   5   7     8655.12     8942.84    257.14 o
  -4   5   7    21202.02    22050.79    854.42 o
  -3   5   7      870.23      947.93     28.82 o
  -2   5   7    91936.43    93061.34   3109.65 o
  -1   5   7      881.93     1002.86     73.97 o
   0   5   7     1673.31     1813.87     51.05 o
   1   5   7     1187.64     1122.72     44.93 o
   2   5   7     1456.87     1322.05     37.50 o
   3   5   7     6142.70     5667.29    196.34 o
   4   5   7     2398.74     2465.69    249.99 o
   5   5   7     3977.53     3942.59    251.58 o
  -9   6   7      291.61      382.18     36.54 o
  -8   6   7     1350.37     1340.98     58.22 o
  -7   6   7     5614.24     5726.77    173.72 o
  -6   6   7    12701.07    13280.30    405.00 o
  -5   6   7    19928.44    20288.24    531.22 o
  -4   6   7     9183.23     9376.31    265.90 o
  -3   6   7     1489.05     1521.14     45.57 o
  -2   6   7    10031.37    10129.98    362.06 o
  -1   6   7     2745.62     2812.47    131.92 o
   0   6   7    10540.65    10172.46    311.98 o
   1   6   7     1364.52     1376.20     40.19 o
   2   6   7    12292.62    11479.85    347.37 o
   3   6   7    12119.74    11975.56    757.11 o
   4   6   7     2165.74     2417.83    234.49 o
  -8   7   7    13870.30    14258.24    568.88 o
  -7   7   7      375.61      401.41     19.34 o
  -6   7   7     2638.86     2768.24     76.34 o
  -5   7   7      310.58      343.96     24.16 o
  -4   7   7     2964.82     2810.21     68.41 o
  -3   7   7     5228.11     5712.62    195.65 o
  -2   7   7    30194.08    31299.62   1288.62 o
  -1   7   7    12134.14    12217.00    487.89 o
   0   7   7     1301.69     1160.24     35.48 o
   1   7   7     1303.10     1202.00     44.56 o
   2   7   7     1841.41     1640.87     49.93 o
   3   7   7      976.06     1029.97     50.25 o
  -8   8   7      162.40      182.36     23.69 o
  -7   8   7     8747.99     8788.84    280.26 o
  -6   8   7     3775.81     3827.31    180.70 o
  -5   8   7      641.62      679.25     28.27 o
  -4   8   7     5092.84     5242.95    194.97 o
  -3   8   7      141.24      187.98     26.58 o
  -2   8   7      789.37      834.47     37.37 o
  -1   8   7      243.34      281.91     42.36 o
   0   8   7    18960.27    18654.71    650.68 o
   1   8   7       51.51       99.82     19.79 o
   2   8   7     2891.67     2989.01    214.14 o
   3   8   7    12710.76    12558.73    689.36 o
  -7   9   7     1025.87     1072.01     71.57 o
  -6   9   7       38.20       87.69     20.97 o
  -5   9   7     1986.24     2117.07     94.21 o
  -4   9   7     5606.72     5677.35    217.62 o
  -3   9   7     7607.72     7889.73    318.32 o
  -2   9   7       68.13       34.74     17.16 o
  -1   9   7    28731.63    29931.40   1093.59 o
   0   9   7      393.59      430.72     32.48 o
   1   9   7      116.15      121.54     16.39 o
   2   9   7    15741.56    15643.75    471.85 o
  -6  10   7       35.96       83.33     24.64 o
  -5  10   7     9840.41    10190.63    430.38 o
  -4  10   7      305.79      329.05     29.41 o
  -3  10   7     2081.14     2058.92     93.88 o
  -2  10   7    16544.94    17356.08    770.43 o
  -1  10   7      229.80      246.41     22.42 o
   0  10   7        6.34       26.85     14.40 o
  -5  11   7    11662.84    11917.57    546.68 o
  -4  11   7        8.37       23.81      9.96 o
  -3  11   7     1460.15     1610.76     89.79 o
  -2  11   7      788.54      807.97     40.11 o
  -1 -12   8     1202.59     1215.56     81.01 o
   0 -12   8     1054.35      980.34     98.49 o
   1 -12   8     3673.62     3738.20    165.67 o
   2 -12   8      614.19      574.48     47.70 o
   3 -12   8     6541.42     6124.64    593.14 o
  -3 -11   8     1943.69     1968.37    178.98 o
  -2 -11   8     5292.82     5602.33    285.22 o
  -1 -11   8     7729.18     7810.94    331.36 o
   0 -11   8     4926.06     5022.91    194.08 o
   1 -11   8    17144.72    17781.06    742.28 o
   2 -11   8     2330.50     2322.04    189.09 o
   3 -11   8      877.55      911.62     81.60 o
   4 -11   8      683.72      608.73     56.61 o
  -4 -10   8     2690.78     2783.12    179.12 o
  -3 -10   8      901.18      908.61     79.45 o
  -2 -10   8     6477.25     6563.04    277.44 o
  -1 -10   8     4043.71     4100.33    159.27 o
   0 -10   8     1201.85     1332.91     61.71 o
   1 -10   8      444.24      430.77     43.33 o
   2 -10   8     5857.32     5809.79    281.18 o
   3 -10   8        2.02       55.40     17.76 o
   4 -10   8     2377.60     2237.62    114.96 o
   5 -10   8     2091.29     1999.85    133.35 o
  -5  -9   8     3090.18     3569.23    507.46 o
  -4  -9   8      292.38      290.45     17.93 o
  -3  -9   8      699.63      706.31     24.71 o
  -2  -9   8       22.37       22.76      6.45 o
  -1  -9   8     5602.66     5819.47    231.32 o
   0  -9   8        1.54        0.55     23.95 o
   1  -9   8     2643.58     2617.98    109.16 o
   2  -9   8     8169.50     8318.88    355.24 o
   3  -9   8     1238.93     1177.41     69.33 o
   4  -9   8      662.40      587.18     32.06 o
   5  -9   8     1547.42     1778.34    121.18 o
   6  -9   8    21502.12    23172.62   1043.25 o
  -6  -8   8      440.93      540.68     46.51 o
  -5  -8   8    11821.59    12458.86   1241.51 o
  -4  -8   8     4781.36     5058.24    278.84 o
  -2  -8   8      243.05      381.52     17.40 o
  -1  -8   8     3742.07     3841.82    130.88 o
   0  -8   8     1375.55     1420.87     46.52 o
   1  -8   8      230.55      213.05     12.83 o
   2  -8   8    51561.20    49856.13   1456.31 o
   3  -8   8     5084.87     4898.08    202.66 o
   4  -8   8      416.06      482.99     26.90 o
   5  -8   8     4894.36     5322.36    328.14 o
   6  -8   8      650.95      622.24     81.60 o
  -7  -7   8      123.46       60.08     19.38 o
  -6  -7   8      891.12     1193.58     72.12 o
  -5  -7   8     3507.52     3710.01    136.43 o
  -4  -7   8     4103.77     4362.83    269.86 o
  -3  -7   8      909.03      832.41     23.21 o
  -2  -7   8    10889.92    11199.83    328.56 o
  -1  -7   8     6517.86     6761.10    188.35 o
   0  -7   8    10514.15    10385.81    286.30 o
   1  -7   8     4558.82     4666.96    109.81 o
   2  -7   8    19346.02    18315.23    680.14 o
   3  -7   8     8236.56     8347.67    225.21 o
   4  -7   8    45702.49    48929.62   1642.15 o
   5  -7   8     1908.96     2009.64     69.22 o
   6  -7   8     3048.31     3765.73    157.89 o
  -7  -6   8       68.88      129.09     19.70 o
  -5  -6   8    27363.44    29222.37    898.44 o
  -4  -6   8    28098.03    29295.40    750.93 o
  -3  -6   8      925.13      878.40     19.14 o
  -2  -6   8    46736.08    47009.15   1177.33 o
  -1  -6   8     1362.90     1436.68     40.86 o
   0  -6   8    48450.39    49867.88   1422.63 o
   1  -6   8      100.03      155.81      7.76 o
   2  -6   8     8857.29     8898.76    354.46 o
   3  -6   8     1596.92     1695.37     64.65 o
   4  -6   8      634.04      789.16     35.19 o
   5  -6   8       67.42       81.22      9.07 o
   6  -6   8    16832.05    18115.43    772.96 o
   7  -6   8     1267.12     1306.63     96.56 o
  -8  -5   8     4687.24     4435.74    325.80 o
  -7  -5   8     1124.46     1025.17     97.93 o
  -6  -5   8    16823.89    16543.93    412.77 o
  -5  -5   8     1210.41     1245.25     41.16 o
  -4  -5   8     3212.63     3481.39     96.00 o
  -3  -5   8    26738.46    27966.05    718.41 o
  -2  -5   8      634.80      631.71     30.71 o
  -1  -5   8      806.82      807.00     21.46 o
   0  -5   8     3399.02     3395.19     78.46 o
   1  -5   8     3683.73     3708.17    112.86 o
   2  -5   8    35970.82    36755.68    962.76 o
   3  -5   8     2227.52     2140.72    103.30 o
   4  -5   8    14292.81    15227.11    435.95 o
   5  -5   8      137.02      133.03     16.66 o
   6  -5   8       35.45       52.71     17.86 o
   7  -5   8     9335.67     9263.79    420.62 o
  -8  -4   8       33.41       34.72     16.59 o
  -7  -4   8    13317.22    13546.40    572.00 o
  -6  -4   8     2210.84     2223.58     82.73 o
  -5  -4   8     3661.23     3572.23    121.41 o
  -4  -4   8      383.28      271.77     16.93 o
  -3  -4   8    11198.93    11069.50    282.89 o
  -2  -4   8      354.64      379.79     10.20 o
  -1  -4   8    40904.47    40748.23    923.81 o
   0  -4   8     8603.22     8776.72    227.65 o
   1  -4   8     1854.10     1882.74     57.31 o
   2  -4   8     3302.25     3268.62    126.01 o
   3  -4   8    14104.81    14389.32    456.57 o
   4  -4   8     4661.25     4721.60    151.19 o
   5  -4   8     1030.72     1143.62     59.93 o
   6  -4   8    31395.78    31157.40   1354.60 o
   7  -4   8      300.13      270.23     24.86 o
  -8  -3   8      454.38      404.82     34.60 o
  -7  -3   8     6980.93     6624.95    270.56 o
  -6  -3   8     9000.67     8548.58    310.14 o
  -5  -3   8    40226.03    41213.55   1308.65 o
  -4  -3   8      418.27      528.22     29.28 o
  -3  -3   8    22559.26    22282.69    509.25 o
  -2  -3   8     5690.21     5640.22    111.46 o
  -1  -3   8     4779.51     4687.81     98.09 o
   0  -3   8     1949.18     1913.84     40.63 o
   1  -3   8     2452.95     2529.86     65.13 o
   2  -3   8    82455.09    80976.68   2683.01 o
   3  -3   8     1274.25     1319.39     88.69 o
   4  -3   8      341.17      375.81     33.29 o
   5  -3   8     1984.73     2099.94    102.03 o
   6  -3   8     2678.47     2667.71    127.25 o
   7  -3   8     4441.54     4125.74    187.45 o
  -9  -2   8     1643.99     1317.39     76.79 o
  -8  -2   8      412.91      489.60     48.45 o
  -7  -2   8     8396.84     8204.96    296.74 o
  -6  -2   8     2436.52     2549.51     76.06 o
  -5  -2   8      634.84      698.24     33.03 o
  -4  -2   8       40.90       80.93     10.70 o
  -3  -2   8      291.59      310.55     20.38 o
  -2  -2   8    17926.29    18391.02    424.82 o
  -1  -2   8    78543.50    75536.54   2497.55 o
   0  -2   8      928.66      988.44     33.49 o
   1  -2   8     5249.17     5231.56    131.08 o
   2  -2   8      251.51      258.16     14.06 o
   3  -2   8     3746.97     3674.88    111.25 o
   4  -2   8    27114.29    27377.90   1409.14 o
   5  -2   8     1025.93     1077.32    119.74 o
   6  -2   8     2026.97     1825.15    113.93 o
   7  -2   8     2027.48     1880.15    120.29 o
  -9  -1   8      599.55      566.65     46.04 o
  -8  -1   8       47.13       42.77     17.03 o
  -7  -1   8      770.28      736.36     36.65 o
  -6  -1   8     1223.46     1248.69     45.55 o
  -5  -1   8   112644.86   114689.44   8669.26 o
  -4  -1   8     1181.54     1191.24     38.08 o
  -3  -1   8       18.27       75.86      8.03 o
  -2  -1   8     2243.03     2173.11     46.74 o
  -1  -1   8     6718.74     7049.09    166.45 o
   0  -1   8    30092.06    30456.92    773.50 o
   1  -1   8     5233.81     5361.54    131.08 o
   2  -1   8    15876.66    15349.70    404.22 o
   3  -1   8     8790.49     8460.40    241.39 o
   5  -1   8     2392.23     2319.08    111.30 o
   6  -1   8    27179.62    27578.95   1367.89 o
  -9   0   8    16440.23    15408.55    650.86 o
  -8   0   8     3009.06     2832.50     90.99 o
  -7   0   8      706.40      693.49     31.13 o
  -6   0   8     1180.82     1130.48     41.10 o
  -5   0   8     4185.36     4346.82    128.50 o
  -4   0   8        1.20       30.69      8.49 o
  -3   0   8    69471.52    67572.27   1722.32 o
  -2   0   8     4163.23     4238.51    100.06 o
  -1   0   8      617.40      635.81     16.16 o
   0   0   8      141.08      165.04      9.51 o
   1   0   8        9.02       43.95      8.37 o
   2   0   8    79423.58    75919.34   2135.67 o
   3   0   8       64.70       61.82      9.54 o
   4   0   8      270.70      315.05     37.65 o
   5   0   8      201.33      204.65     22.70 o
   6   0   8     2303.24     2205.07    204.73 o
  -9   1   8      313.78      359.21     33.58 o
  -8   1   8      515.43      503.57     36.18 o
  -7   1   8    20169.69    19940.01    572.76 o
  -6   1   8     3663.09     3592.61    124.80 o
  -5   1   8    10279.90    10066.25    319.68 o
  -4   1   8     1479.27     1510.72     44.09 o
  -3   1   8      244.98      260.62     10.39 o
  -2   1   8    18617.22    19255.08    540.33 o
  -1   1   8    55933.93    56168.30   1334.02 o
   0   1   8     3029.43     3163.87     70.80 o
   1   1   8       95.77      117.60     10.17 o
   2   1   8    12699.33    12216.66    320.13 o
   3   1   8    10201.17    10171.55    340.68 o
   4   1   8    24429.72    24317.38   1089.32 o
   5   1   8      406.98      382.32     50.80 o
   6   1   8     2253.08     2356.25    305.98 o
  -9   2   8     6274.33     6010.19    215.43 o
  -8   2   8      708.68      763.49     93.50 o
  -7   2   8     1005.48      964.98     43.64 o
  -6   2   8      155.23      196.35     10.55 o
  -5   2   8    81396.24    82169.03   3456.30 o
  -4   2   8     8943.57     9234.98    281.61 o
  -3   2   8     4816.92     4940.67    146.59 o
  -2   2   8    14322.02    15053.90    419.80 o
  -1   2   8     3670.85     3684.92     91.12 o
   0   2   8    32669.90    33246.48    871.60 o
   1   2   8     1544.10     1636.93     44.09 o
   2   2   8    11571.99    11478.40    251.60 o
   3   2   8    10215.85    10268.46    361.05 o
   4   2   8        0.23       65.89     22.01 o
   5   2   8      386.15      505.88     63.47 o
   6   2   8     1236.60     1286.07    115.93 o
  -9   3   8     9235.44     8826.71    516.80 o
  -8   3   8      159.56      177.04     20.90 o
  -7   3   8     4194.29     4323.35    141.94 o
  -6   3   8     5835.93     5855.84    183.03 o
  -5   3   8      781.26      767.30     26.37 o
  -4   3   8     9796.95    10015.79    297.32 o
  -3   3   8    23663.40    24293.05    716.96 o
  -2   3   8      641.38      679.40     22.17 o
  -1   3   8     1723.83     1753.26     71.33 o
   0   3   8     1129.49     1150.24     38.63 o
   1   3   8      181.26      210.31     12.68 o
   2   3   8     2136.21     2099.53     51.20 o
   3   3   8     2245.80     2266.64     79.50 o
   4   3   8     8047.45     7599.34    338.80 o
   5   3   8     2408.00     2311.33    119.15 o
  -9   4   8     2336.28     2310.65    135.09 o
  -8   4   8     2306.27     2309.79    135.61 o
  -7   4   8    10268.36    10613.78    353.33 o
  -6   4   8      479.44      492.20     29.81 o
  -5   4   8    24903.28    25636.62    937.82 o
  -4   4   8     4749.09     4941.80    133.42 o
  -3   4   8     5634.45     5520.57    170.43 o
  -2   4   8      244.66      290.41     14.95 o
  -1   4   8    15476.10    15285.13    759.00 o
   0   4   8     7022.96     6423.83    218.84 o
   1   4   8      128.71      172.89     34.05 o
   2   4   8        4.87       23.40      7.01 o
   3   4   8    16880.41    16139.38    502.37 o
   4   4   8     4950.33     5080.07    232.78 o
   5   4   8     4619.29     4653.10    336.64 o
  -9   5   8     4053.71     4098.41    335.33 o
  -8   5   8       16.76       13.69     11.35 o
  -7   5   8     3816.26     3822.16    113.20 o
  -6   5   8      305.84      322.45     28.24 o
  -5   5   8    21002.55    22196.88    869.86 o
  -4   5   8      147.30      153.09     12.22 o
  -3   5   8    26078.64    26579.29    716.90 o
  -2   5   8      462.86      499.30     29.29 o
  -1   5   8    12193.38    12100.79    686.98 o
   0   5   8       16.18       14.87      7.10 o
   1   5   8    15479.91    14561.12    534.88 o
   2   5   8    23551.13    22528.96    617.81 o
   3   5   8     1292.02     1280.14    153.44 o
   4   5   8      885.10      874.77     78.83 o
  -9   6   8     2178.21     1983.08    110.81 o
  -8   6   8      464.79      466.51     37.10 o
  -7   6   8    10145.95    10434.00    302.22 o
  -6   6   8      256.62      266.27     12.86 o
  -5   6   8        1.68       20.44      6.26 o
  -4   6   8     3986.21     3963.85    149.32 o
  -3   6   8     5789.85     5715.70    570.58 o
  -2   6   8     1320.19     1368.85     49.39 o
  -1   6   8    42488.85    44469.35   2357.61 o
   0   6   8     2195.98     2051.38     69.02 o
   1   6   8    13598.23    13041.41    399.35 o
   2   6   8      461.48      471.65     22.50 o
   3   6   8     2754.46     2646.93    117.01 o
   4   6   8        5.50       31.40     11.87 o
  -8   7   8     3817.11     3921.33    169.72 o
  -7   7   8     1590.16     1587.02     51.97 o
  -6   7   8     1709.59     1872.74     53.52 o
  -5   7   8    59009.52    59377.32   1713.94 o
  -4   7   8     2131.36     2213.67     62.29 o
  -3   7   8     3218.88     3291.92    138.77 o
  -2   7   8     1591.64     1566.62    120.01 o
  -1   7   8     1094.85     1120.53     51.68 o
   0   7   8     1260.08     1280.07     59.69 o
   1   7   8      347.10      305.92     18.54 o
   2   7   8    10428.43     9878.16    325.00 o
   3   7   8     5218.72     5079.11    265.96 o
  -8   8   8     1302.35     1431.19     96.56 o
  -7   8   8        9.37       34.47     21.46 o
  -6   8   8     3557.04     3716.58    122.10 o
  -5   8   8       45.02      102.66     16.39 o
  -4   8   8     3617.64     3805.25    172.82 o
  -3   8   8     6036.81     5750.14    226.85 o
  -2   8   8     3371.98     3596.03    140.53 o
  -1   8   8      361.86      358.10     32.94 o
   0   8   8     4812.16     4600.80    190.48 o
   1   8   8      629.72      718.64     44.04 o
   2   8   8      234.88      237.97     19.95 o
  -7   9   8     1790.38     1867.00    104.03 o
  -6   9   8      690.28      721.14     42.33 o
  -5   9   8     4802.59     5303.41    207.20 o
  -4   9   8    14501.26    15265.34    506.64 o
  -3   9   8      408.63      389.53     28.83 o
  -2   9   8      587.18      680.08     38.56 o
  -1   9   8      208.55      155.31     33.36 o
   0   9   8      826.05      833.81     76.96 o
   1   9   8     1544.92     1433.89     75.77 o
  -6  10   8      481.64      515.53     57.17 o
  -5  10   8     1632.57     1567.42     69.10 o
  -4  10   8     8144.40     9209.06    379.71 o
  -3  10   8     5067.06     5296.29    221.77 o
  -2  10   8     1166.21     1171.05     71.10 o
  -1  10   8     2241.39     2343.40    125.11 o
  -1 -12   9     3141.56     3176.92    164.73 o
   0 -12   9       30.84       66.14     13.64 o
   1 -12   9      322.23      327.19     35.23 o
   2 -12   9      817.13      754.26     70.73 o
  -3 -11   9       66.51      121.12     24.09 o
  -2 -11   9     2027.96     2157.87    153.23 o
  -1 -11   9    21729.51    22382.81   1037.07 o
   0 -11   9     1997.57     2098.04    107.36 o
   1 -11   9      522.65      461.92     44.02 o
   2 -11   9    12302.87    12088.04    774.69 o
   3 -11   9      298.88      383.57     43.19 o
   4 -11   9    16624.87    15697.62   1605.01 o
  -4 -10   9      175.20      194.35     35.30 o
  -3 -10   9      109.24      126.24     22.42 o
  -2 -10   9    14757.71    14167.06    573.34 o
  -1 -10   9      277.34      293.22     23.35 o
   0 -10   9     4968.13     5145.72    307.99 o
   1 -10   9    10981.26    11203.19    579.02 o
   2 -10   9     2440.38     2302.86    119.49 o
   3 -10   9      508.24      450.10     78.21 o
   4 -10   9     1859.54     1666.06    111.14 o
   5 -10   9     2762.85     2466.30    193.57 o
  -5  -9   9     6577.69     6677.23    626.50 o
  -4  -9   9     1173.14     1137.56     96.62 o
  -3  -9   9    17535.19    18210.40    682.11 o
  -2  -9   9     3492.03     3581.61    144.85 o
  -1  -9   9     2236.69     2203.97     93.21 o
   0  -9   9     1991.22     2107.07     93.59 o
   1  -9   9     5185.23     5171.64    218.04 o
   2  -9   9      302.71      335.95     30.79 o
   3  -9   9    15693.81    14702.26   1019.83 o
   4  -9   9      177.32      220.19     20.03 o
   5  -9   9     2816.15     3036.92    476.10 o
  -6  -8   9      376.46      401.29     52.05 o
  -5  -8   9      694.99      686.16     84.71 o
  -4  -8   9      846.19      939.25     47.07 o
  -3  -8   9     7350.00     7431.56    195.18 o
  -2  -8   9     4422.83     4589.96    165.98 o
  -1  -8   9    45009.26    44915.79   1934.95 o
   0  -8   9      349.85      385.38     27.76 o
   1  -8   9       44.06       39.74      9.41 o
   2  -8   9      505.01      484.89     33.20 o
   3  -8   9      546.19      528.70     23.34 o
   4  -8   9       84.63      142.53     14.31 o
   5  -8   9     2083.58     2188.05    161.86 o
   6  -8   9    14362.88    14914.18   1187.64 o
  -6  -7   9     4011.28     4166.33    238.02 o
  -5  -7   9     9835.64    10170.00    401.36 o
  -4  -7   9     1830.72     2013.87     66.66 o
  -3  -7   9      659.84      718.12     26.46 o
  -2  -7   9       44.60       78.55      8.33 o
  -1  -7   9     3259.82     3145.18    102.64 o
   0  -7   9      684.93      697.61     27.70 o
   1  -7   9      114.29      128.56     10.09 o
   2  -7   9     2303.48     2117.67     67.91 o
   3  -7   9    13963.83    13931.63    433.49 o
   4  -7   9     7497.13     7775.93    285.46 o
   5  -7   9     2560.64     2891.56    135.97 o
   6  -7   9     5576.36     5961.70    320.87 o
  -7  -6   9      719.90      685.62     68.52 o
  -6  -6   9      483.07      491.20     29.99 o
  -5  -6   9     3347.11     3393.74    103.71 o
  -4  -6   9      152.14      171.12     11.62 o
  -3  -6   9      117.75      145.27      7.59 o
  -2  -6   9     3718.87     3924.15    142.43 o
  -1  -6   9    72263.81    73287.18   2715.30 o
   0  -6   9    10566.49    10588.48    413.28 o
   1  -6   9     8627.21     8749.12    233.37 o
   2  -6   9     7935.07     8054.36    260.96 o
   3  -6   9     4985.72     5526.31    155.79 o
   4  -6   9     4022.36     4188.78    148.12 o
   5  -6   9      145.12      147.14     26.99 o
   6  -6   9      944.44      990.18     52.32 o
  -7  -5   9     3143.07     3108.50    174.97 o
  -6  -5   9      122.74      151.56     24.09 o
  -5  -5   9    24416.22    24752.96    717.09 o
  -4  -5   9      415.10      347.21     22.63 o
  -3  -5   9     7540.66     7751.16    135.13 o
  -2  -5   9     1883.05     1899.02     54.26 o
  -1  -5   9     2659.00     2740.31     66.67 o
   0  -5   9     5438.29     5715.27    144.63 o
   1  -5   9    31739.94    32139.33    926.24 o
   3  -5   9     8466.99     8880.40    344.92 o
   4  -5   9     1493.89     1496.74     66.96 o
   5  -5   9    19687.65    20619.67    715.19 o
   6  -5   9      119.24      178.15     20.16 o
  -8  -4   9    11828.07    11956.74    662.77 o
  -7  -4   9     4258.12     4194.40    178.28 o
  -6  -4   9      884.39     1003.55     42.70 o
  -5  -4   9     7714.39     7664.82    266.34 o
  -4  -4   9     8734.37     9012.45    270.75 o
  -3  -4   9    26691.03    26306.38    559.04 o
  -2  -4   9     1168.85     1206.39     27.13 o
  -1  -4   9       18.77      105.89    145.76 o
   0  -4   9    17535.02    17287.00    465.37 o
   1  -4   9    11292.78    11559.23    348.99 o
   2  -4   9    15978.32    15578.24    446.09 o
   3  -4   9     6846.19     6942.30    205.74 o
   4  -4   9        3.01       69.66     16.81 o
   5  -4   9     1652.85     1594.93     66.51 o
   6  -4   9     2487.61     2360.83     89.27 o
  -8  -3   9      251.16      202.24     26.30 o
  -7  -3   9       12.73       70.46     36.96 o
  -6  -3   9    16992.16    16804.60    520.97 o
  -5  -3   9     2250.79     2260.86     74.04 o
  -4  -3   9    24794.08    23817.31    760.12 o
  -3  -3   9      688.79      754.06     22.15 o
  -2  -3   9    53539.73    55221.99   1323.08 o
  -1  -3   9    36466.11    35995.36    793.82 o
   0  -3   9     3173.28     3036.80     68.30 o
   1  -3   9        0.64      237.95     32.81 o
   2  -3   9       22.68       58.71     13.14 o
   3  -3   9       11.81       58.97     30.18 o
   4  -3   9      443.09      482.15     73.36 o
   5  -3   9    23541.09    23327.00   1114.02 o
   6  -3   9     2069.75     2078.93     96.56 o
  -9  -2   9      792.42      777.37     60.19 o
  -8  -2   9     5258.58     4960.31    262.45 o
  -7  -2   9      543.16      558.87     41.62 o
  -6  -2   9    17875.08    17673.58    673.10 o
  -5  -2   9     1226.85     1388.76     54.94 o
  -4  -2   9     1122.23     1144.95     54.53 o
  -3  -2   9     1845.20     1935.01     42.91 o
  -2  -2   9     1190.72     1216.89     32.03 o
  -1  -2   9      229.02      240.93     10.62 o
   0  -2   9     1214.92     1311.94     56.40 o
   1  -2   9     6978.07     7031.40    192.52 o
   2  -2   9     9625.63     9559.07    251.29 o
   3  -2   9     8550.76     7989.20    249.77 o
   5  -2   9       98.62       78.21     24.09 o
   6  -2   9      914.67      730.10     65.46 o
  -9  -1   9     6946.12     6479.30    352.37 o
  -8  -1   9    15583.09    15369.26    721.21 o
  -7  -1   9      251.54      290.89     16.43 o
  -6  -1   9      210.69      245.73     10.24 o
  -5  -1   9      263.63      300.32     11.98 o
  -4  -1   9     1803.52     1851.53     43.96 o
  -3  -1   9      480.93      475.25     13.70 o
  -2  -1   9    46362.11    45867.75   1211.26 o
  -1  -1   9    31899.77    32523.40    722.91 o
   0  -1   9     3616.48     3558.66     83.69 o
   1  -1   9       34.77       91.44     11.77 o
   2  -1   9     1904.28     1822.44     59.29 o
   3  -1   9     4527.22     4186.85    139.51 o
   4  -1   9     7182.35     6927.21    291.86 o
   5  -1   9      914.37      931.14     92.12 o
   6  -1   9     8061.10     7993.70    528.38 o
  -9   0   9       55.23       97.16     27.55 o
  -8   0   9     6027.02     5715.48    179.20 o
  -7   0   9     4095.39     3899.97    175.78 o
  -6   0   9     7023.03     7109.47    219.26 o
  -5   0   9     2562.43     2681.09     71.70 o
  -4   0   9       58.62       80.82      5.46 o
  -3   0   9       80.22      103.12      5.53 o
  -2   0   9        0.42       30.31      5.91 o
  -1   0   9     1521.01     1618.65     33.26 o
   0   0   9    60526.20    60130.03   1598.17 o
   1   0   9      267.16      248.52     11.57 o
   2   0   9     2845.17     2725.71     78.35 o
   3   0   9       25.05       47.80     15.61 o
   4   0   9       52.00       68.03     16.79 o
   5   0   9    20524.39    20840.73   1139.32 o
   6   0   9      244.26      345.54     57.45 o
  -9   1   9     2669.65     2699.16    173.17 o
  -8   1   9     7334.57     7319.65    246.33 o
  -7   1   9      557.25      541.75     22.04 o
  -6   1   9     2667.13     2540.83    101.83 o
  -5   1   9     1267.16     1281.68     31.49 o
  -4   1   9    28108.38    28461.72    753.41 o
  -3   1   9     3961.23     4184.61    105.44 o
  -2   1   9      271.18      264.00     14.55 o
  -1   1   9     7986.61     8315.46    180.63 o
   0   1   9     5263.07     5265.75    122.14 o
   1   1   9    12159.22    11803.17    280.00 o
   2   1   9    19735.54    19138.60    593.56 o
   3   1   9     1862.97     1845.49     87.74 o
   4   1   9     1608.84     1526.70    144.03 o
   5   1   9      377.85      442.70     41.32 o
   6   1   9    11605.63    11370.12    734.39 o
  -9   2   9       76.62       46.65     25.19 o
  -8   2   9      364.77      302.47     21.20 o
  -7   2   9    28758.69    27341.61   1072.59 o
  -6   2   9      938.61     1010.56     47.81 o
  -5   2   9     7727.36     8187.15    235.33 o
  -4   2   9    12774.38    13115.25    400.96 o
  -3   2   9      108.72      120.81     10.65 o
  -2   2   9    62711.61    63855.80   1912.67 o
  -1   2   9     8662.12     8920.37    226.10 o
   0   2   9    19127.86    18547.46    476.35 o
   1   2   9       17.82      127.90     27.41 o
   2   2   9     7243.31     7159.60    225.28 o
   3   2   9     9580.07     8883.01    403.65 o
   4   2   9     1232.92     1355.80     79.71 o
   5   2   9     2931.91     2661.96    142.15 o
  -9   3   9      715.00      743.10     41.66 o
  -8   3   9     1908.45     1881.06     98.73 o
  -7   3   9     1036.20      999.13     55.17 o
  -6   3   9    11605.99    11811.94    415.97 o
  -5   3   9     1670.64     1696.55     59.32 o
  -4   3   9     7831.17     7989.90    227.96 o
  -3   3   9      109.45      166.91     11.20 o
  -2   3   9     1064.55     1172.12     38.94 o
  -1   3   9     7358.88     7479.49    198.19 o
   0   3   9    12941.58    12567.76    334.59 o
   1   3   9      151.90      148.63     14.60 o
   2   3   9     2246.33     2091.21     57.49 o
   3   3   9        0.93       54.10     12.11 o
   4   3   9       48.24      167.08     34.61 o
   5   3   9    11762.97    11768.13    924.59 o
  -9   4   9     9591.98     9280.56    489.95 o
  -8   4   9     1062.98     1100.59     56.60 o
  -7   4   9     8021.95     8237.26    279.39 o
  -6   4   9      124.39      176.20     17.75 o
  -5   4   9     2404.88     2372.67     81.38 o
  -4   4   9     5429.85     5455.20    178.66 o
  -3   4   9      854.70      866.61     40.78 o
  -2   4   9    17756.36    18344.09    508.38 o
  -1   4   9     2934.65     2865.38     85.72 o
   0   4   9     5139.20     4868.51    228.54 o
   1   4   9    15635.13    15030.31    604.40 o
   2   4   9    13838.51    12853.76    394.34 o
   3   4   9      240.21      214.69     36.96 o
   4   4   9      731.76      731.51     57.72 o
  -9   5   9      292.03      281.76     27.44 o
  -8   5   9      193.89      223.70     19.08 o
  -7   5   9     8357.48     8654.43    341.18 o
  -6   5   9     1739.16     1809.57     74.78 o
  -5   5   9      189.51      191.11     12.23 o
  -4   5   9     5257.83     5124.89    160.75 o
  -3   5   9     6503.13     6836.42    209.43 o
  -2   5   9    21333.80    20871.77   1313.56 o
  -1   5   9      900.96      669.69     58.69 o
   0   5   9    16490.10    15016.93    501.27 o
   1   5   9      776.35      790.98     39.00 o
   2   5   9     2244.16     2088.47     69.33 o
   4   5   9      451.33      414.03     39.79 o
  -8   6   9      589.11      600.24     38.67 o
  -7   6   9      186.88      180.60     11.67 o
  -6   6   9     8750.15     9198.49    340.06 o
  -5   6   9      439.31      457.97     20.98 o
  -4   6   9     7179.43     7706.61    289.88 o
  -3   6   9      883.71      858.03     71.15 o
  -2   6   9       42.18       84.58     11.63 o
  -1   6   9     4169.22     4162.90    153.81 o
   0   6   9      152.21      123.02     18.55 o
   1   6   9    14941.05    14201.46    442.29 o
   2   6   9    11614.03    11577.79    623.25 o
   3   6   9     7007.22     7323.80    506.07 o
  -8   7   9      935.14      902.38     52.16 o
  -7   7   9    14939.65    15404.66    528.24 o
  -6   7   9       72.65      112.86     11.45 o
  -5   7   9     1971.12     2093.92     64.79 o
  -4   7   9     1072.36     1132.88     54.90 o
  -3   7   9     4607.79     4632.01    168.81 o
  -2   7   9    36706.66    38464.32   1453.00 o
  -1   7   9     8276.76     8518.33    314.70 o
   0   7   9       42.40       45.69     10.42 o
   1   7   9     1162.36     1144.51     52.05 o
   2   7   9       57.70      106.31     19.52 o
  -7   8   9     2147.50     2251.01     84.42 o
  -6   8   9    11838.29    12665.27    452.77 o
  -5   8   9      665.28      800.07     90.25 o
  -4   8   9       20.27       58.69     15.64 o
  -3   8   9     1687.50     1865.55     82.82 o
  -2   8   9      169.35      205.80     36.89 o
  -1   8   9      182.18      167.37     21.87 o
   0   8   9    20967.45    20327.08    722.34 o
   1   8   9      465.81      469.56     33.46 o
  -6   9   9       35.59       25.11     20.83 o
  -5   9   9        2.94       44.73     13.90 o
  -4   9   9    10591.61    10667.99    376.38 o
  -3   9   9     5590.18     5806.45    261.30 o
  -2   9   9       22.72       34.33     16.61 o
  -1   9   9    10883.62    10965.27    518.12 o
   0   9   9     2179.76     2140.40    170.33 o
  -5  10   9     4865.78     5017.77    277.04 o
  -4  10   9      764.70      805.82     56.88 o
  -2  10   9     5705.22     5477.29    264.13 o
   0 -12  10     3849.55     4102.05    245.07 o
   1 -12  10     1754.14     1662.30     88.63 o
  -2 -11  10      205.99      250.41     33.64 o
  -1 -11  10      863.08      749.54     52.69 o
   0 -11  10     1212.04     1242.66     90.94 o
   1 -11  10      749.69      658.75     62.43 o
   2 -11  10    20523.22    18982.65   1334.72 o
   3 -11  10     1555.14     1540.26    115.46 o
  -4 -10  10     3358.94     3645.91    221.34 o
  -3 -10  10      554.67      662.77     58.55 o
  -2 -10  10     7087.16     6940.80    320.98 o
  -1 -10  10      285.91      281.79     52.88 o
   0 -10  10     2137.26     2061.11    150.47 o
   1 -10  10     4775.40     4943.51    298.44 o
   2 -10  10     1135.63      996.19     62.27 o
   3 -10  10     2652.00     2268.56    149.10 o
   4 -10  10     4656.89     4723.45    202.60 o
  -5  -9  10     8254.17     8692.52    481.57 o
  -4  -9  10      798.86      739.18     66.30 o
  -3  -9  10     5910.30     6532.19    319.13 o
  -2  -9  10     1653.26     1621.53     61.92 o
  -1  -9  10     2064.98     2130.32    123.33 o
   0  -9  10     8078.26     8072.00    372.37 o
   1  -9  10     1299.39     1342.71     67.71 o
   2  -9  10     9297.56     8844.02    584.35 o
   3  -9  10     1143.43     1162.27     85.48 o
   4  -9  10     1528.97     1698.85    108.08 o
   5  -9  10     8006.37     8376.88    578.88 o
  -5  -8  10     1430.37     1489.48    102.90 o
  -4  -8  10      126.48       93.67     10.24 o
  -3  -8  10     3633.11     3544.91    101.28 o
  -2  -8  10     1412.79     1364.05     53.50 o
  -1  -8  10     3320.45     3429.82    154.16 o
   0  -8  10     9423.23     9747.18    376.70 o
   1  -8  10     1163.98     1143.13     49.13 o
   2  -8  10    42984.82    40834.89   1976.13 o
   3  -8  10     6678.74     6545.38    239.13 o
   4  -8  10     3280.21     3835.25    163.16 o
   5  -8  10     2931.42     3385.27    153.34 o
  -6  -7  10      209.65      189.22     25.61 o
  -5  -7  10     4901.18     4898.52    213.88 o
  -4  -7  10    11366.04    11682.22    406.10 o
  -3  -7  10      531.92      535.48     13.87 o
  -2  -7  10    22618.69    24857.59   2392.77 o
  -1  -7  10      457.37      515.87     26.50 o
   0  -7  10      593.89      655.87     29.18 o
   1  -7  10     5380.35     5290.46    230.82 o
   2  -7  10     5201.23     5506.31    160.82 o
   3  -7  10     1280.40     1324.98     69.29 o
   4  -7  10     5152.29     5385.93    224.58 o
   5  -7  10     3362.52     3854.53    144.48 o
   6  -7  10     4167.13     4444.53    184.88 o
  -7  -6  10     3642.23     3838.80    202.27 o
  -6  -6  10     1058.33     1042.37     49.76 o
  -5  -6  10    15702.52    16547.70    689.41 o
  -4  -6  10     6290.81     6166.11    185.65 o
  -3  -6  10    15070.82    15113.38    324.58 o
  -2  -6  10    11361.47    11086.40    282.36 o
  -1  -6  10      195.90      251.16     13.59 o
   0  -6  10     2627.54     2603.78     92.78 o
   1  -6  10     3046.34     3025.81    112.48 o
   2  -6  10    38547.92    39276.02   1308.69 o
   3  -6  10    10533.78    11154.32    332.03 o
   4  -6  10     1352.28     1415.53     79.04 o
   5  -6  10     2024.95     2065.13     99.07 o
   6  -6  10     1307.50     1269.93     83.80 o
  -7  -5  10     8699.62     8928.07    325.37 o
  -6  -5  10     7593.58     7782.94    315.94 o
  -5  -5  10     1399.89     1437.05     46.69 o
  -4  -5  10      649.39      690.57     42.29 o
  -3  -5  10    13611.90    13092.49    274.18 o
  -2  -5  10    26855.23    26944.62    602.87 o
  -1  -5  10      139.49      178.95      8.90 o
   0  -5  10       85.75       89.89      7.94 o
   1  -5  10     3721.60     3615.79    104.49 o
   2  -5  10      102.76      116.37     11.44 o
   3  -5  10     2258.96     2453.86     91.08 o
   4  -5  10    35520.27    37246.68   1189.45 o
   5  -5  10      508.68      515.69     31.52 o
   6  -5  10     3822.46     3869.97    243.35 o
  -8  -4  10     1161.43     1233.76     73.01 o
  -7  -4  10     5210.56     5101.31    220.46 o
  -6  -4  10     1528.50     1475.96     49.75 o
  -5  -4  10    15261.60    15605.82    511.38 o
  -4  -4  10     3854.46     3857.66    102.33 o
  -3  -4  10     7841.76     8044.35    174.58 o
  -2  -4  10     4479.84     4491.29    103.58 o
  -1  -4  10     2220.05     2267.77     47.86 o
   0  -4  10    57967.12    57510.94   1148.43 o
   1  -4  10     1703.91     1802.74     63.48 o
   2  -4  10      836.05      782.49     31.61 o
   3  -4  10     5478.08     5661.54    204.05 o
   4  -4  10    14194.81    14180.99    608.44 o
   5  -4  10     1546.99     1591.78    100.53 o
   6  -4  10    20491.45    19518.57    903.48 o
  -8  -3  10      866.83      901.08     56.74 o
  -7  -3  10     7910.01     7636.13    362.40 o
  -6  -3  10     7987.75     7901.73    277.66 o
  -5  -3  10     4768.26     4901.46    161.55 o
  -4  -3  10     5306.10     5494.28    179.68 o
  -3  -3  10    55311.64    53380.74   1271.88 o
  -2  -3  10     2949.45     2993.79     63.54 o
  -1  -3  10    16817.72    16852.30    372.15 o
   0  -3  10    21936.06    22208.71    498.34 o
   1  -3  10     4689.63     4740.25    123.20 o
   2  -3  10    88022.55    84215.67   2054.20 o
   3  -3  10      922.41      933.89     78.42 o
   4  -3  10      181.46      181.41     23.07 o
   5  -3  10     1142.43      965.81    122.02 o
  -7  -2  10    43263.67    42581.29   1793.04 o
  -6  -2  10      444.33      446.61     24.45 o
  -5  -2  10     4187.22     4353.37    147.35 o
  -4  -2  10    10015.14    10176.17    270.73 o
  -3  -2  10    13613.79    13808.86    331.48 o
  -2  -2  10    37927.27    37265.70    935.05 o
  -1  -2  10    20308.40    20117.06    505.70 o
   0  -2  10      430.47      473.80     15.68 o
   1  -2  10     3257.09     3154.56     95.21 o
   2  -2  10        1.37       19.38     14.33 o
   4  -2  10     1041.66     1005.11     85.68 o
   5  -2  10      729.16      774.78     57.52 o
   6  -2  10     3036.56     2878.92    155.38 o
  -9  -1  10      140.92      146.55     25.05 o
  -8  -1  10      407.67      397.43     60.84 o
  -7  -1  10    12791.70    12021.96    589.47 o
  -6  -1  10      317.47      334.38     18.91 o
  -5  -1  10    73338.72    72210.24   2299.50 o
  -4  -1  10     1338.43     1347.93     30.57 o
  -3  -1  10      442.68      464.81     29.43 o
  -2  -1  10      260.94      231.00     12.11 o
  -1  -1  10       27.59       36.88      6.68 o
   0  -1  10        7.15       40.24      7.07 o
   1  -1  10      509.15      570.50     16.94 o
   2  -1  10    27948.33    27220.58    857.52 o
   3  -1  10     8157.36     7593.30    317.21 o
   4  -1  10       22.56       18.16     11.84 o
   5  -1  10      368.05      415.13     41.76 o
   6  -1  10      237.45      214.96     27.39 o
  -9   0  10    21660.15    22470.15   1155.72 o
  -8   0  10       38.45       81.53     23.53 o
  -7   0  10     5777.21     5794.02    172.19 o
  -6   0  10      986.37      877.18     43.10 o
  -5   0  10        1.16       36.60      7.20 o
  -4   0  10     6897.20     6931.58    146.38 o
  -3   0  10    12433.77    12326.71    278.27 o
  -2   0  10    21704.30    22489.44    527.69 o
   0   0  10      165.25      185.03     17.38 o
   1   0  10     3229.79     3204.71     80.22 o
   2   0  10      748.88      726.06     34.57 o
   3   0  10    16114.57    15155.42    778.49 o
   4   0  10    10116.17     9859.84    487.03 o
   5   0  10     1926.56     1708.36    172.89 o
  -9   1  10        0.73       35.30     22.84 o
  -8   1  10     4982.07     4919.98    152.25 o
  -7   1  10     6793.07     6397.06    188.03 o
  -6   1  10     2523.45     2496.19     91.85 o
  -5   1  10    22461.09    22880.25    531.90 o
  -4   1  10     4080.76     4117.72     96.44 o
  -3   1  10      982.76     1013.53     27.49 o
  -2   1  10     1824.41     1941.41     47.43 o
  -1   1  10     9968.11     9942.54    210.06 o
   0   1  10     4883.23     5027.80    126.92 o
   1   1  10     9130.42     8817.48    216.03 o
   2   1  10      198.25      191.42     19.91 o
   3   1  10    15440.14    15135.86    703.59 o
   4   1  10     6250.04     6299.43    296.50 o
   5   1  10     2539.37     2312.81    206.60 o
  -9   2  10    11069.72    11475.62    555.37 o
  -8   2  10      499.18      520.03     26.08 o
  -7   2  10       62.39       79.33     12.64 o
  -6   2  10     1156.63     1201.85     31.92 o
  -5   2  10      898.98      900.42     54.32 o
  -4   2  10     9438.49     9833.21    295.81 o
  -3   2  10    58491.28    59072.68   1796.43 o
  -2   2  10      375.73      394.88     14.88 o
  -1   2  10    34765.20    34579.58    859.60 o
   0   2  10      767.78      765.92     22.84 o
   1   2  10    17398.91    16870.92    470.11 o
   2   2  10    10058.58     9907.80    355.37 o
   3   2  10     3372.68     3296.91    161.43 o
   4   2  10     3230.54     3119.35    180.19 o
   5   2  10        4.79       83.05     22.42 o
  -9   3  10      316.12      326.05     46.09 o
  -8   3  10     9588.46     9755.69    431.90 o
  -7   3  10    34438.54    35433.29   1155.11 o
  -6   3  10     2190.17     2259.26     68.19 o
  -5   3  10     7837.62     8068.52    289.18 o
  -4   3  10     2312.47     2243.88     67.43 o
  -3   3  10     4558.99     4583.94    123.07 o
  -2   3  10       72.03       80.89      9.17 o
  -1   3  10      761.84      709.90     34.76 o
   0   3  10     1756.60     1752.05     55.59 o
   1   3  10     1140.57     1056.90     34.99 o
   2   3  10        5.95       55.09      4.48 o
   3   3  10     3726.55     3695.64    217.67 o
   4   3  10      107.19      103.54     28.10 o
  -9   4  10       30.66       50.44     12.64 o
  -8   4  10     6203.60     6536.38    283.90 o
  -7   4  10       59.38       72.95     16.89 o
  -6   4  10     4576.85     4720.14    153.81 o
  -5   4  10    14447.37    14783.66    491.97 o
  -4   4  10     1662.14     1676.37     61.42 o
  -3   4  10      189.61      223.18     12.93 o
  -2   4  10     2008.48     2096.40     87.90 o
  -1   4  10     1241.99     1132.69     46.11 o
   0   4  10      915.21     1045.84     38.78 o
   1   4  10      981.01      871.41     63.33 o
   2   4  10      966.41      903.86     27.73 o
   3   4  10     2087.24     2113.16    161.40 o
   4   4  10    11353.29    11308.45    677.18 o
  -8   5  10      466.93      481.62     39.43 o
  -7   5  10     6869.24     6955.88    300.49 o
  -6   5  10     3645.92     3659.97    154.71 o
  -5   5  10     1079.15     1136.81     40.54 o
  -4   5  10     6564.28     7001.71    283.42 o
  -3   5  10     2122.99     2094.34     83.24 o
  -2   5  10      453.16      510.25     37.17 o
  -1   5  10     4428.89     4030.29    346.13 o
   0   5  10     8395.33     7937.29    274.52 o
   1   5  10     2340.67     2122.28    106.55 o
   2   5  10     2547.01     2285.38    114.20 o
   3   5  10     7993.73     7691.82    463.72 o
  -8   6  10     1769.54     1766.81    125.18 o
  -7   6  10     3614.67     3607.26    137.79 o
  -6   6  10     3999.96     4079.04    180.78 o
  -5   6  10        1.93       32.49      8.60 o
  -4   6  10        0.03        4.80      8.10 o
  -3   6  10     5848.51     5661.84    372.29 o
  -2   6  10     1909.30     1729.67    119.11 o
  -1   6  10     3565.79     3431.03    138.80 o
   0   6  10     1554.65     1504.69     57.60 o
   1   6  10       51.52       21.43     12.52 o
   2   6  10     3079.81     2865.98    147.95 o
  -8   7  10      239.93      273.27     25.76 o
  -7   7  10     3713.29     3909.61    180.50 o
  -6   7  10      686.51      707.68     32.07 o
  -5   7  10     2883.68     2893.63    103.24 o
  -4   7  10    20555.90    20318.95   1660.66 o
  -3   7  10     2095.92     2136.83    111.98 o
  -2   7  10      323.80      347.03     31.28 o
  -1   7  10       24.07       47.87     16.41 o
   0   7  10     4029.00     3691.47    156.75 o
   1   7  10     4613.20     4521.01    206.77 o
  -7   8  10      636.46      680.29     59.56 o
  -6   8  10      390.02      419.65     27.10 o
  -5   8  10      359.17      412.42     28.92 o
  -4   8  10     1472.31     1477.49     86.72 o
  -3   8  10     1090.82     1038.31     54.10 o
  -2   8  10      513.77      591.97     33.68 o
  -1   8  10      147.92      169.97     27.06 o
   0   8  10     1367.58     1324.40    105.13 o
  -6   9  10     3071.25     3401.22    208.66 o
  -5   9  10      565.62      639.38     88.94 o
  -4   9  10     1401.12     1492.52     91.73 o
  -3   9  10      774.02      910.64     42.53 o
  -2   9  10        0.81       57.86     17.86 o
  -1   9  10     9265.97     9460.86    535.22 o
  -2 -11  11     1195.85     1142.40     96.34 o
  -1 -11  11     4753.59     4613.39    256.09 o
   0 -11  11     2404.34     2279.96    182.99 o
   1 -11  11     3921.02     3994.10    241.56 o
   2 -11  11      425.17      346.80     36.47 o
  -3 -10  11     5788.50     5973.21    569.19 o
  -2 -10  11     1006.09      911.65     66.86 o
  -1 -10  11     3805.85     3750.69    233.37 o
   1 -10  11     2683.49     2709.85    167.15 o
   2 -10  11      140.99       84.65     20.07 o
   3 -10  11        7.77      120.01     32.67 o
  -4  -9  11      304.27      294.98     39.17 o
  -3  -9  11      172.21      143.96     28.38 o
  -2  -9  11     5352.21     5553.78    215.59 o
  -1  -9  11    10787.32    11054.29    611.27 o
   0  -9  11     1354.73     1475.98     80.08 o
   1  -9  11       49.27       57.61     15.00 o
   2  -9  11        5.13       44.99     26.85 o
   3  -9  11     1604.53     1466.82    100.27 o
   4  -9  11        6.17        0.89     23.46 o
  -5  -8  11     7012.03     6982.08    398.56 o
  -4  -8  11       43.55       29.13     11.35 o
  -3  -8  11       41.73      118.87     19.22 o
  -2  -8  11        1.63       27.85     11.42 o
  -1  -8  11     1358.73     1385.85     72.81 o
   0  -8  11     7901.12     8112.23    416.44 o
   1  -8  11     1339.94     1332.95     71.56 o
   2  -8  11      619.01      582.23     38.45 o
   3  -8  11     4640.52     5045.54    203.79 o
   4  -8  11     4352.75     4530.56    229.66 o
   5  -8  11     9710.94     9756.04   1139.01 o
  -6  -7  11      437.32      438.85     36.08 o
  -5  -7  11     1786.74     1696.30     77.92 o
  -4  -7  11    10566.85    10715.17    336.45 o
  -3  -7  11     5939.11     5919.81    188.45 o
  -2  -7  11      950.55      916.75     35.75 o
  -1  -7  11     3754.10     3784.79    169.35 o
   0  -7  11      314.35      301.07     25.35 o
   1  -7  11    11665.79    11528.54    346.17 o
   2  -7  11     1797.13     1758.23     88.19 o
   3  -7  11      381.03      549.24     27.42 o
   4  -7  11     5490.17     5915.05    283.36 o
   5  -7  11      829.05      919.49     52.79 o
  -7  -6  11      329.59      470.05     36.70 o
  -6  -6  11     1468.80     1439.80     86.31 o
  -5  -6  11       55.98       74.79     12.32 o
  -4  -6  11     1854.49     1829.29     63.32 o
  -3  -6  11     3728.67     3619.52     95.17 o
  -2  -6  11     1948.30     2009.24     62.23 o
  -1  -6  11    18187.83    17602.02    455.91 o
   0  -6  11    28848.65    28028.78    859.83 o
   1  -6  11     2711.45     2791.25     86.62 o
   2  -6  11     1524.98     1439.67     70.44 o
   3  -6  11     4780.81     5184.56    168.48 o
   4  -6  11     1504.97     1532.73     92.20 o
   5  -6  11     4289.26     4618.50    231.25 o
  -7  -5  11     1248.20     1368.14     78.83 o
  -6  -5  11      811.44      837.91     45.28 o
  -5  -5  11    13590.40    13793.90    513.43 o
  -4  -5  11    16362.71    16573.74    450.48 o
  -3  -5  11     1906.04     1864.44     46.24 o
  -2  -5  11      173.32      178.47      8.68 o
  -1  -5  11      911.93      927.45     24.85 o
   0  -5  11     9867.64     9659.91    282.91 o
   1  -5  11       85.32      101.20     15.11 o
   2  -5  11       36.08       59.06     15.60 o
   3  -5  11     6484.07     6568.63    266.12 o
   4  -5  11      197.43      285.78     28.91 o
   5  -5  11     4793.24     4678.45    237.94 o
  -8  -4  11       86.85      123.77     27.48 o
  -7  -4  11     3755.61     3806.38    177.12 o
  -6  -4  11       27.11       42.77     15.23 o
  -5  -4  11       27.20       53.98     23.12 o
  -4  -4  11     3375.68     3505.06    103.51 o
  -3  -4  11     2870.01     2972.76     69.16 o
  -2  -4  11     8299.65     8442.69    197.00 o
  -1  -4  11      320.16      359.69     12.62 o
   0  -4  11    15914.84    15833.55    408.70 o
   1  -4  11     2472.39     2430.23     74.84 o
   2  -4  11     6383.10     6385.26    249.65 o
   3  -4  11    16483.69    16512.37    674.85 o
   4  -4  11      146.63      194.07     41.11 o
   5  -4  11      344.55      271.03     35.16 o
  -8  -3  11      376.07      448.48     35.91 o
  -7  -3  11      282.52      245.09     32.25 o
  -6  -3  11      177.07      265.33     19.99 o
  -5  -3  11      182.45      202.54     13.94 o
  -4  -3  11    21876.25    22283.34    527.12 o
  -3  -3  11      616.59      561.38     18.03 o
  -2  -3  11     5951.45     6019.04    147.44 o
  -1  -3  11     1256.78     1313.15     31.27 o
   0  -3  11    35196.69    35066.10    818.46 o
   1  -3  11     7686.14     7802.05    194.14 o
   2  -3  11       11.71       29.24     24.02 o
   3  -3  11    16263.74    15983.56    649.93 o
   4  -3  11     6850.31     6675.81    323.93 o
   5  -3  11    41626.86    39721.00   2412.57 o
  -8  -2  11     2904.71     2765.79    164.17 o
  -7  -2  11       31.06       12.12     15.78 o
  -6  -2  11       57.52      105.63     13.90 o
  -5  -2  11      191.02      205.99     15.67 o
  -4  -2  11    42065.05    41921.76    999.81 o
  -3  -2  11     5857.59     5744.61    134.86 o
  -2  -2  11     1365.85     1278.21     32.84 o
  -1  -2  11    17514.15    17488.55    412.53 o
   0  -2  11        5.89       75.44     26.02 o
   1  -2  11    56588.30    55519.34   1807.60 o
   2  -2  11     9274.56     9488.15    354.20 o
   3  -2  11      243.06      338.29     32.13 o
   4  -2  11     1066.12     1118.90     67.22 o
   5  -2  11     1086.97     1025.90     75.88 o
  -8  -1  11     1196.15     1179.97     61.58 o
  -7  -1  11     2603.66     2552.02    105.35 o
  -6  -1  11      603.72      629.97     22.61 o
  -5  -1  11     5763.21     5961.67    152.88 o
  -4  -1  11    12132.45    12368.56    244.04 o
  -3  -1  11    18519.45    19008.72    510.00 o
  -2  -1  11    67694.22    65232.82   1559.01 o
  -1  -1  11     9586.43     9784.01    237.36 o
   0  -1  11     2489.45     2367.13     70.90 o
   1  -1  11      135.29      136.22     13.83 o
   2  -1  11     1649.15     1579.25     70.59 o
   3  -1  11    11116.97    10582.21    400.94 o
   4  -1  11    16060.20    15154.62    835.68 o
   5  -1  11     3851.95     3745.07    236.04 o
  -9   0  11     2429.82     2319.11    110.19 o
  -8   0  11    13348.18    13235.84    502.90 o
  -7   0  11     2946.85     2944.00     96.92 o
  -6   0  11    28379.93    27906.12    871.88 o
  -5   0  11      337.17      387.91     36.88 o
  -4   0  11     4003.20     3995.40     82.73 o
  -3   0  11     1092.61     1068.89     25.46 o
  -2   0  11     9605.88     9956.04    220.17 o
  -1   0  11      118.81      157.25      9.20 o
   0   0  11    67068.98    64831.14   1504.00 o
   1   0  11     4298.82     4072.39    112.11 o
   2   0  11     1470.65     1351.90     70.79 o
   3   0  11       52.71       44.12     34.12 o
   4   0  11     1115.45     1063.39     66.53 o
   5   0  11     2677.83     2433.35    187.06 o
  -9   1  11     5267.10     5256.19    245.63 o
  -8   1  11      608.69      540.96     38.10 o
  -7   1  11      137.69      178.91     12.07 o
  -6   1  11     6851.43     6954.53    221.46 o
  -5   1  11     4824.30     4907.57    133.34 o
  -4   1  11    43055.75    42954.00   1058.30 o
  -3   1  11     6347.22     6360.31    148.23 o
  -2   1  11     4654.70     4729.75    121.03 o
  -1   1  11     2774.11     2683.05     63.23 o
   0   1  11     1494.86     1561.40     41.70 o
   1   1  11     3540.99     3488.65     93.79 o
   2   1  11      885.46      896.24     66.03 o
   3   1  11    16439.68    16308.38    859.12 o
   4   1  11     3646.64     3305.62    214.79 o
  -9   2  11     5043.13     4969.44    348.44 o
  -8   2  11     1595.30     1518.18     60.37 o
  -7   2  11    23074.51    22861.55    911.65 o
  -6   2  11     1337.77     1414.33     46.09 o
  -5   2  11     1334.76     1397.62     45.85 o
  -4   2  11     6118.62     6274.36    155.70 o
  -3   2  11     1782.65     1806.79     49.12 o
  -2   2  11     1597.13     1639.29     43.81 o
  -1   2  11     1493.56     1471.35     42.79 o
   0   2  11    57801.50    56872.66   1563.20 o
   1   2  11     5776.69     5534.96    165.80 o
   2   2  11    11071.04    10971.31    524.10 o
   3   2  11      870.82      852.53     57.49 o
  -9   3  11     1174.22     1280.24     92.19 o
  -8   3  11      923.31      952.95     56.48 o
  -7   3  11       16.48        7.56     12.60 o
  -6   3  11       21.15       34.47      6.34 o
  -5   3  11        1.09       13.21      6.68 o
  -4   3  11    71305.78    71359.70   2380.45 o
  -3   3  11      224.50      240.11     12.88 o
  -2   3  11     2772.86     2899.29     97.12 o
  -1   3  11      620.22      647.95     35.51 o
   0   3  11      185.53      200.17     12.10 o
   1   3  11     6670.29     6355.47    179.89 o
   2   3  11     8349.82     8551.48    412.21 o
   3   3  11     1080.52     1062.59     73.55 o
   4   3  11     6503.06     6213.63    444.26 o
  -8   4  11     8608.23     8791.55    379.87 o
  -7   4  11    13879.75    13719.22    646.71 o
  -6   4  11     2884.94     2968.23    144.64 o
  -5   4  11     2561.59     2606.85     94.13 o
  -4   4  11     1695.90     1787.19     70.78 o
  -3   4  11        1.73        8.20      9.69 o
  -2   4  11    36331.99    36450.03   1561.35 o
  -1   4  11      488.40      501.56     25.81 o
   0   4  11      184.31      181.38     23.46 o
   1   4  11    11208.22    10817.13    339.28 o
   2   4  11      443.09      511.21     52.74 o
   3   4  11      663.49      561.60     50.94 o
  -8   5  11     1704.95     1714.31     82.55 o
  -7   5  11        0.15       39.86     14.36 o
  -6   5  11     8572.01     8521.41    291.26 o
  -5   5  11     8331.51     8608.70    330.55 o
  -4   5  11     8930.35     9090.93    374.28 o
  -3   5  11    20782.17    21241.54    869.29 o
  -2   5  11       92.35       88.19     13.82 o
  -1   5  11     1163.10     1009.99     52.78 o
   0   5  11    19323.66    17693.00    603.56 o
   1   5  11        3.48        8.64      7.12 o
   2   5  11      582.52      570.72     76.82 o
  -8   6  11     2658.31     2703.89    107.50 o
  -7   6  11     3996.45     4200.03    189.50 o
  -6   6  11     1598.66     1629.16     77.66 o
  -5   6  11     3268.12     3411.95    110.25 o
  -4   6  11    12607.13    13032.02    522.88 o
  -3   6  11      654.58      634.78     94.20 o
  -2   6  11     2287.87     2346.93    113.16 o
  -1   6  11      439.96      447.42     43.74 o
   0   6  11      307.90      291.87     25.71 o
   1   6  11     6031.30     5698.03    328.89 o
   2   6  11      295.11      291.44     26.84 o
  -7   7  11     8641.68     9521.76    522.60 o
  -6   7  11     1529.08     1458.52     81.39 o
  -5   7  11       56.02       23.53     19.79 o
  -4   7  11       53.05       54.54     17.58 o
  -3   7  11     8426.70     9281.65    519.36 o
  -2   7  11     1098.42     1155.69     69.07 o
  -1   7  11     3323.01     3320.89    144.62 o
   0   7  11     5822.35     5534.22    246.39 o
   1   7  11      395.50      428.07     57.17 o
  -6   8  11     1259.91     1242.07     56.34 o
  -5   8  11     2213.24     2260.79    100.01 o
  -4   8  11     7883.77     8537.20    396.49 o
  -3   8  11      423.75      476.86     48.38 o
  -2   8  11      125.42      153.09     19.17 o
  -1   8  11     1215.89     1220.82    121.40 o
  -4   9  11     2283.92     2358.18     88.18 o
  -3   9  11      522.48      718.65     74.19 o
   0 -11  12     9209.41     9378.82    831.50 o
  -3 -10  12     1419.16     1370.24     89.56 o
  -2 -10  12     7567.38     7723.42    545.25 o
  -1 -10  12        6.84        0.83     21.04 o
   0 -10  12     9909.67     9903.16    586.96 o
   1 -10  12        9.36       17.75     15.73 o
   2 -10  12      178.68      176.07     35.85 o
  -4  -9  12     1067.99     1150.57     89.84 o
  -3  -9  12     1960.89     2027.34    126.24 o
  -2  -9  12       59.58       55.35      9.97 o
  -1  -9  12     1388.19     1430.32     79.48 o
   0  -9  12       48.80       65.24     14.38 o
   1  -9  12      309.39      334.75     57.45 o
   2  -9  12    18241.98    16965.41    936.69 o
   3  -9  12      107.01      158.86     26.72 o
  -5  -8  12      648.88      596.53     67.34 o
  -4  -8  12     5357.04     5331.21    313.94 o
  -3  -8  12     1790.16     1804.51    208.67 o
  -2  -8  12    15895.58    16448.28   1253.85 o
  -1  -8  12      248.11      234.29     25.61 o
   0  -8  12     1678.76     1621.71     73.95 o
   1  -8  12     1472.14     1339.42     91.08 o
   2  -8  12       21.30       98.77     18.46 o
   3  -8  12     2247.70     2331.74    209.02 o
   4  -8  12    14541.91    15178.76   1264.70 o
  -6  -7  12      791.04      717.33     59.04 o
  -5  -7  12     8697.07     8697.31    351.45 o
  -4  -7  12      177.27      223.56     25.75 o
  -3  -7  12      923.19      914.49     25.49 o
  -2  -7  12       78.84      103.45     10.41 o
  -1  -7  12    10556.25    10393.41    336.14 o
   0  -7  12    27456.69    26095.34   1050.80 o
   1  -7  12      687.64      684.69     22.73 o
   2  -7  12       14.49       47.06      9.69 o
   3  -7  12       67.47       78.49     14.37 o
   4  -7  12      662.88      743.95     64.16 o
  -6  -6  12      425.79      459.93     43.53 o
  -5  -6  12     2182.83     2109.29     99.54 o
  -4  -6  12      599.76      581.83     28.47 o
  -3  -6  12    22538.60    22369.28    592.60 o
  -2  -6  12       22.43       82.30     12.03 o
  -1  -6  12      829.47      798.20     24.37 o
   0  -6  12     2803.91     2762.19     76.41 o
   1  -6  12      189.43      197.77     15.73 o
   2  -6  12    12843.35    13779.72    785.77 o
   3  -6  12     8417.60     8910.80    545.94 o
   4  -6  12     3030.11     3129.14    161.79 o
   5  -6  12      356.17      294.71     39.31 o
  -7  -5  12    29687.96    29959.66   1384.93 o
  -6  -5  12        0.55        7.76      6.99 o
  -5  -5  12      654.11      700.08     26.73 o
  -4  -5  12     4706.69     4760.65    150.85 o
  -3  -5  12       23.77       70.03      9.58 o
  -2  -5  12     7674.65     7758.17    198.85 o
  -1  -5  12     2838.18     2748.80     63.42 o
   0  -5  12     8151.64     8148.55    242.25 o
   1  -5  12      123.51      122.68     17.46 o
   2  -5  12      398.31      456.11     37.29 o
   3  -5  12       74.44       85.13     30.45 o
   4  -5  12     5099.26     4989.84    283.21 o
   5  -5  12      549.32      527.36     39.29 o
  -7  -4  12       29.87       34.19     22.15 o
  -6  -4  12      104.31      113.98     14.48 o
  -5  -4  12     4211.47     4250.54    127.77 o
  -4  -4  12      595.68      687.04     21.10 o
  -3  -4  12     2720.80     2753.78     71.19 o
  -2  -4  12      187.47      222.16      9.51 o
  -1  -4  12      456.97      425.21     16.07 o
   0  -4  12     9897.59     9963.02    268.06 o
   1  -4  12     1746.42     1849.11     82.41 o
   2  -4  12       19.45       12.88     11.73 o
   3  -4  12      450.08      496.09     84.85 o
   4  -4  12     6808.85     6465.68    353.29 o
   5  -4  12      150.78      153.08     26.37 o
  -8  -3  12      220.80      167.72     24.22 o
  -7  -3  12     9243.52     9243.86    405.44 o
  -6  -3  12      106.75      108.80     22.29 o
  -5  -3  12       62.93       97.70     11.24 o
  -4  -3  12       14.76       42.04      7.16 o
  -3  -3  12     3817.02     3837.02     99.48 o
  -2  -3  12       21.55       50.26      7.43 o
  -1  -3  12     1311.69     1391.44     36.32 o
   0  -3  12    13415.21    13111.47    331.83 o
   1  -3  12      498.24      590.31     36.41 o
   2  -3  12      959.14      919.21     99.94 o
   3  -3  12     5601.97     5506.03    253.55 o
   4  -3  12     7153.75     6914.85    312.53 o
   5  -3  12     1932.59     1857.99    114.79 o
  -8  -2  12     1625.34     1449.61     83.30 o
  -7  -2  12    12550.20    12184.27    629.55 o
  -6  -2  12     4417.58     4351.45    186.11 o
  -5  -2  12     1406.90     1390.36     48.04 o
  -4  -2  12     4028.45     4093.89    122.84 o
  -3  -2  12      107.98      157.81     11.27 o
  -2  -2  12     2456.54     2476.08     66.42 o
  -1  -2  12     9605.85     9358.09    231.65 o
   0  -2  12    15024.25    15030.20    382.46 o
   1  -2  12     3427.90     3277.80    141.25 o
   2  -2  12     1483.53     1427.96     67.85 o
   3  -2  12     2178.14     2044.05     99.47 o
   4  -2  12    10431.67    10195.64    469.24 o
   5  -2  12      255.34      291.79     31.22 o
  -8  -1  12      727.67      742.10     92.05 o
  -7  -1  12      711.11      691.62     64.99 o
  -6  -1  12      616.62      614.51     36.68 o
  -5  -1  12      297.72      312.25     23.22 o
  -4  -1  12      160.14      185.46     13.78 o
  -3  -1  12     4197.43     4303.03     97.70 o
  -2  -1  12     6174.06     6147.02    163.81 o
  -1  -1  12      798.73      755.37     22.49 o
   0  -1  12    14087.51    13802.24    373.68 o
   1  -1  12     5218.91     4990.97    289.58 o
   2  -1  12    13994.54    13085.04    564.93 o
   3  -1  12     2938.74     2774.12    148.08 o
  -8   0  12     4785.06     4671.74    232.18 o
  -7   0  12    14650.10    14155.98    514.59 o
  -6   0  12     7088.21     6875.57    208.76 o
  -5   0  12     1407.11     1463.72     32.46 o
  -4   0  12    10632.25    10783.13    236.23 o
  -3   0  12     2514.16     2495.69     56.32 o
  -2   0  12     4762.20     4742.16    104.24 o
  -1   0  12      537.11      558.05     17.68 o
   0   0  12      196.76      220.34     61.12 o
   1   0  12    10885.68    10164.96    306.09 o
   2   0  12     8566.67     8356.77    541.37 o
   3   0  12    25031.79    24900.94   1091.05 o
   4   0  12     4243.07     4082.46    307.23 o
  -8   1  12     1615.01     1566.86    102.09 o
  -7   1  12       31.13       27.50      7.89 o
  -6   1  12      865.21      843.12     36.42 o
  -5   1  12     6589.11     6533.24    166.64 o
  -4   1  12     1823.12     1833.04     54.57 o
  -3   1  12    11737.67    11861.99    307.33 o
  -2   1  12      466.18      481.52     19.32 o
  -1   1  12    46871.87    45716.70   1151.40 o
   0   1  12     1039.61     1019.00     34.99 o
   1   1  12      229.49      259.33     16.04 o
   2   1  12       35.33       76.06     16.61 o
   3   1  12     2130.67     1913.68    153.72 o
   4   1  12     4765.98     4432.41    257.50 o
  -8   2  12     2219.51     2295.23     83.25 o
  -7   2  12      253.03      281.22     20.49 o
  -6   2  12     3195.06     3176.71     82.13 o
  -5   2  12    16076.89    16253.12    451.64 o
  -4   2  12     8290.65     8586.18    220.77 o
  -3   2  12     9157.74     9328.79    255.37 o
  -1   2  12     8454.00     8235.78    266.74 o
   0   2  12     4150.12     4077.85    111.73 o
   1   2  12     2537.34     2337.81     78.44 o
   2   2  12     3872.73     3823.05    225.98 o
   3   2  12     9145.44     8880.58    690.52 o
  -8   3  12    11671.60    11815.19    681.79 o
  -7   3  12    16675.61    16574.41    651.50 o
  -6   3  12     3347.68     3481.60    107.85 o
  -5   3  12     1665.83     1635.32     53.20 o
  -4   3  12      146.70      152.72     12.69 o
  -3   3  12     1467.41     1452.96     58.23 o
  -2   3  12     5807.66     5994.45    341.35 o
  -1   3  12    23805.13    23605.23    777.50 o
   0   3  12    10878.55    10559.32    295.53 o
   1   3  12      189.70      145.76     22.56 o
   2   3  12        7.67       12.60     20.90 o
   3   3  12      269.76      308.02     42.70 o
  -8   4  12     2478.02     2373.24    103.90 o
  -7   4  12       73.26       80.86     15.80 o
  -6   4  12     4702.03     4537.98    220.25 o
  -5   4  12     4671.76     4896.58    187.28 o
  -4   4  12      927.81      929.13     38.94 o
  -3   4  12     7702.64     7785.81    282.33 o
  -2   4  12      556.56      560.16     28.94 o
  -1   4  12      729.42      669.16     32.40 o
   0   4  12     3725.82     3705.95    117.07 o
   1   4  12    20130.27    19451.62    597.54 o
   2   4  12       27.22       56.57     12.62 o
  -8   5  12     6624.10     6622.88    455.20 o
  -7   5  12    10665.87    11109.71    582.14 o
  -6   5  12     4265.88     4382.33    185.09 o
  -5   5  12     1269.35     1330.65     67.90 o
  -4   5  12     2215.20     2394.44     88.99 o
  -3   5  12    11235.74    12223.89    565.77 o
  -2   5  12     7574.53     7140.95    313.69 o
  -1   5  12      673.33      733.13     38.09 o
   0   5  12    17631.83    17453.57    694.70 o
   1   5  12     4889.36     4809.64    233.10 o
   2   5  12      311.34      352.15     39.87 o
  -7   6  12      688.95      780.88     89.84 o
  -6   6  12    24783.95    26039.87   1027.65 o
  -5   6  12     1482.86     1555.49     63.57 o
  -4   6  12     6762.53     7337.30    389.45 o
  -3   6  12     1448.18     1424.93     89.42 o
  -2   6  12     2088.68     2134.41    262.45 o
  -1   6  12    23369.86    22783.74   1411.91 o
   0   6  12     1766.61     1734.30     96.90 o
   1   6  12      127.52      131.36     24.22 o
  -6   7  12     6658.24     7184.41    311.73 o
  -5   7  12     4917.21     4703.74    309.51 o
  -4   7  12    19089.94    20126.91   1323.18 o
  -3   7  12       28.07       70.87     23.25 o
  -2   7  12      766.25      760.77     57.17 o
  -1   7  12      227.49      180.64     30.31 o
  -5   8  12     1576.27     1549.38     82.54 o
  -4   8  12     1057.75     1118.45    107.97 o
  -3   8  12      334.33      308.59     51.15 o
  -2   8  12     1245.93     1426.02     73.76 o
  -2 -10  13     3596.37     3606.46    189.22 o
  -1 -10  13    15460.80    15464.29   1016.02 o
   0 -10  13     1006.09      943.21     86.93 o
   1 -10  13    11147.33    10328.81    678.34 o
  -3  -9  13     3467.55     2894.69    257.33 o
  -2  -9  13     3906.68     3690.48    321.69 o
  -1  -9  13     1002.85      986.60     61.51 o
   0  -9  13     1233.22     1189.96     96.90 o
   1  -9  13     1231.99     1105.69     76.09 o
   2  -9  13     2619.36     2529.81    122.86 o
  -4  -8  13     3334.74     3488.25    203.76 o
  -3  -8  13       52.64       40.97     16.33 o
  -2  -8  13     8357.52     7819.21    308.36 o
  -1  -8  13        5.00       24.81     10.50 o
   0  -8  13    13493.93    12449.21    630.91 o
   1  -8  13     3866.11     3811.40    224.66 o
   2  -8  13       92.29      127.84     20.88 o
   3  -8  13      616.53      582.66     46.74 o
  -5  -7  13     3092.37     2992.59    139.42 o
  -4  -7  13    11547.82    11651.46    529.13 o
  -3  -7  13       22.55       63.57     15.10 o
  -2  -7  13     8807.75     8821.25    393.02 o
  -1  -7  13        1.58       35.79      8.84 o
   1  -7  13     1763.71     1864.78     92.77 o
   2  -7  13      142.14      204.79     16.99 o
   3  -7  13    35199.25    37549.57   3023.43 o
   4  -7  13      202.84      242.52     38.20 o
  -6  -6  13     4328.87     4400.85    188.17 o
  -5  -6  13        2.84       20.49     11.07 o
  -4  -6  13     1162.31     1082.78     49.96 o
  -3  -6  13     1605.80     1591.60     43.17 o
  -2  -6  13      753.06      808.64     26.98 o
  -1  -6  13    14556.12    14396.32    424.51 o
   0  -6  13    27258.04    26478.27    623.49 o
   1  -6  13     3055.99     3169.17    151.55 o
   2  -6  13      327.24      285.01     36.54 o
   3  -6  13     2211.39     2342.42    142.59 o
   4  -6  13     1614.02     1502.49     80.95 o
  -6  -5  13     5578.62     5650.35    219.84 o
  -5  -5  13      222.23      214.44     14.80 o
  -4  -5  13    61705.95    60827.41   1934.50 o
  -3  -5  13     5844.42     5884.90    137.57 o
  -2  -5  13      107.73      120.73      8.24 o
  -1  -5  13     4714.79     4632.93    114.23 o
   0  -5  13      175.70      163.49     13.41 o
   1  -5  13     9798.61     9980.62    374.02 o
   2  -5  13     3078.31     3086.59    167.00 o
   3  -5  13     8450.33     8193.53    366.66 o
   4  -5  13     2136.18     2033.89    136.98 o
  -7  -4  13      307.27      359.68     27.42 o
  -6  -4  13       11.89       89.57     16.40 o
  -5  -4  13     1924.84     2015.35     70.59 o
  -4  -4  13     1124.04     1100.50     29.67 o
  -3  -4  13      139.54      162.12      9.33 o
  -2  -4  13    28984.97    28393.08    748.59 o
  -1  -4  13     1798.60     1764.57     49.57 o
   0  -4  13      332.80      447.79     27.76 o
   1  -4  13       32.15       95.23     38.48 o
   2  -4  13       57.58      138.80     24.78 o
   3  -4  13    13294.92    13441.02    673.92 o
  -7  -3  13      401.86      461.00     53.98 o
  -6  -3  13    12284.65    12627.56    490.05 o
  -5  -3  13     2465.52     2535.84     86.51 o
  -4  -3  13     8155.29     8333.39    220.99 o
  -3  -3  13     1744.19     1713.98     49.12 o
  -2  -3  13     2629.74     2635.27     75.86 o
  -1  -3  13     2955.37     2829.61     78.30 o
   0  -3  13    13579.20    13702.57    448.06 o
   2  -3  13     2358.60     2297.23    111.49 o
   3  -3  13     3392.22     3435.56    172.92 o
   4  -3  13     7996.43     7439.47    502.91 o
  -8  -2  13     3067.63     2812.01    151.79 o
  -7  -2  13      515.47      550.72     36.27 o
  -6  -2  13     3748.12     3894.09    123.18 o
  -5  -2  13      442.83      406.09     30.21 o
  -4  -2  13    23824.85    23847.88    640.13 o
  -3  -2  13     2310.35     2286.21     69.27 o
  -2  -2  13    18103.80    18231.22    511.22 o
  -1  -2  13     4545.03     4518.34    124.57 o
   0  -2  13     3129.38     3047.15     94.27 o
   1  -2  13     5045.10     4909.75    228.69 o
   2  -2  13       19.07       52.19     22.42 o
   3  -2  13    10367.73     9996.07    541.70 o
   4  -2  13      782.37      811.71     89.42 o
  -8  -1  13     2309.22     2411.86    119.28 o
  -7  -1  13      248.18      260.64     37.72 o
  -6  -1  13     9488.81     9210.90    313.07 o
  -5  -1  13     5307.75     5397.11    163.03 o
  -4  -1  13      380.75      365.90     15.66 o
  -3  -1  13     6658.05     6797.70    168.35 o
  -2  -1  13     1259.14     1313.03     39.07 o
  -1  -1  13     1239.50     1288.71     60.14 o
   0  -1  13     9560.99     9783.70    365.52 o
   1  -1  13      535.82      504.85     34.73 o
   2  -1  13       18.73       85.82     27.96 o
   3  -1  13        1.92        1.80     18.28 o
   4  -1  13     1820.58     1708.30     90.21 o
  -8   0  13     1108.30     1168.86    125.00 o
  -7   0  13     3590.89     3464.63    240.99 o
  -6   0  13      132.06      186.53     16.95 o
  -5   0  13      608.44      645.99     19.92 o
  -4   0  13    35514.64    35848.76    916.26 o
  -3   0  13     1444.09     1497.61     36.57 o
  -2   0  13     4529.81     4422.24    113.82 o
  -1   0  13      102.53      152.52     10.24 o
   0   0  13     5648.98     5638.44    181.10 o
   1   0  13     5074.49     4777.30    208.40 o
   2   0  13      358.35      362.46     32.86 o
   3   0  13       47.88       50.31     17.32 o
  -8   1  13     5503.08     5529.00    327.70 o
  -7   1  13     1670.51     1726.90     69.21 o
  -6   1  13     4195.72     3938.14    129.61 o
  -5   1  13      132.59      125.67      8.64 o
  -4   1  13     6160.65     6016.29    142.00 o
  -3   1  13        4.70        5.61      6.00 o
  -2   1  13    18332.51    18366.15    502.09 o
  -1   1  13      631.18      718.64     47.36 o
   0   1  13     2548.47     2615.24    106.56 o
   1   1  13     1001.58      940.33     46.34 o
   2   1  13     5191.35     4864.16    265.81 o
   3   1  13    16493.45    15204.83    769.43 o
  -8   2  13      616.69      640.43     46.25 o
  -7   2  13      131.50      165.05     19.88 o
  -6   2  13     7591.38     7505.96    264.47 o
  -5   2  13      446.82      446.84     19.56 o
  -4   2  13      879.29      895.64     49.15 o
  -3   2  13     2058.49     2174.28     77.01 o
  -2   2  13     6219.54     6436.95    214.12 o
  -1   2  13     5454.86     5434.40    165.24 o
   0   2  13    22042.24    21563.96    642.04 o
   1   2  13     4740.87     4509.32    190.54 o
   2   2  13     3548.82     3541.23    327.58 o
   3   2  13     2184.51     2126.28    161.86 o
  -8   3  13      750.99      654.91     54.82 o
  -7   3  13     1738.60     1812.96     93.38 o
  -6   3  13     4385.17     4416.27    163.01 o
  -5   3  13        5.45       24.67      7.41 o
  -4   3  13    42212.14    41321.18   1500.63 o
  -3   3  13     5725.24     5849.23    184.79 o
  -2   3  13      416.54      460.18     21.09 o
  -1   3  13       14.03        7.34     19.38 o
   0   3  13      972.76      974.05     38.37 o
   1   3  13      195.02      170.89     18.98 o
   2   3  13      167.37      159.83     23.42 o
  -7   4  13      471.73      543.77     39.59 o
  -6   4  13        9.86       42.50     16.61 o
  -5   4  13      708.82      717.39     40.46 o
  -4   4  13     1629.03     1640.29     69.36 o
  -3   4  13      169.31      222.92     19.86 o
  -2   4  13     2544.01     2497.00     87.81 o
  -1   4  13     1596.22     1501.99     58.16 o
   0   4  13        5.52       16.00      6.89 o
   1   4  13     3767.70     3529.51    278.85 o
  -7   5  13       68.77       71.84     21.59 o
  -6   5  13     1318.55     1143.17     81.35 o
  -5   5  13      757.79      845.77     48.46 o
  -4   5  13     5826.05     6132.47    311.52 o
  -3   5  13    13898.17    13790.74    662.51 o
  -2   5  13     1249.50     1349.19     82.43 o
  -1   5  13      535.76      576.06     61.87 o
   0   5  13      972.85      916.35     59.42 o
   1   5  13      132.30      175.68     19.64 o
  -6   6  13       86.98       84.44     18.27 o
  -5   6  13       90.62      142.30     21.73 o
  -4   6  13       75.57       42.50     19.66 o
  -3   6  13     5121.49     5628.95    351.73 o
  -2   6  13    10287.87    10072.04    517.84 o
  -1   6  13      185.21      238.64     27.96 o
   0   6  13     4775.91     4529.05    343.56 o
  -5   7  13      909.17      886.60     76.41 o
  -4   7  13      485.25      444.34     46.65 o
  -3   7  13     6707.33     6745.47    505.80 o
  -2   7  13     8872.70     9208.84    483.93 o
  -2  -9  14     1875.30     1788.14    129.43 o
  -1  -9  14     2268.64     2016.20    120.52 o
   0  -9  14     2931.36     2725.50    161.31 o
   1  -9  14       37.47       43.96     14.53 o
  -4  -8  14     6457.90     6504.89    506.21 o
  -3  -8  14      325.26      326.95     47.62 o
  -2  -8  14     9986.95     9742.67    495.10 o
  -1  -8  14       91.45      101.60     19.38 o
   1  -8  14     4197.88     4191.91    263.28 o
   2  -8  14     6254.03     5735.56    530.50 o
  -5  -7  14     5517.70     5525.54    276.98 o
  -4  -7  14       29.51       80.43     13.50 o
  -3  -7  14     6455.33     6332.52    281.97 o
  -2  -7  14     2342.68     2261.80     91.96 o
  -1  -7  14     9023.25     8516.85    333.37 o
   0  -7  14     9225.54     8804.51    398.71 o
   1  -7  14     1311.13     1298.98    101.46 o
   2  -7  14      166.21      194.57     28.50 o
   3  -7  14      457.98      415.34     47.84 o
  -5  -6  14     7039.59     6950.21    285.13 o
  -4  -6  14      773.10      808.78     41.32 o
  -3  -6  14      624.72      616.74     32.79 o
  -2  -6  14      693.11      710.47     29.55 o
  -1  -6  14     1697.58     1651.09    105.09 o
   0  -6  14      266.94      279.79     29.99 o
   1  -6  14        4.08        2.82      9.61 o
   2  -6  14     8218.88     9031.39    675.50 o
   3  -6  14     1920.23     2047.55    156.83 o
  -6  -5  14      698.27      681.29     37.39 o
  -5  -5  14      354.46      337.15     28.19 o
  -4  -5  14      691.74      778.69     37.23 o
  -3  -5  14     2275.14     2273.34     67.71 o
  -2  -5  14     4645.19     4718.30    122.03 o
  -1  -5  14    15955.54    15738.97    410.18 o
   0  -5  14    21683.73    22097.57    889.92 o
   1  -5  14     3428.16     3321.45    172.91 o
   2  -5  14     1528.87     1564.34    102.18 o
   3  -5  14      102.53      135.87     24.14 o
  -6  -4  14     4005.79     4022.95    156.85 o
  -5  -4  14     4516.58     4670.82    189.68 o
  -4  -4  14     4278.57     4421.93    155.96 o
  -3  -4  14      269.09      295.87     15.57 o
  -2  -4  14     2576.31     2530.17     78.57 o
  -1  -4  14     2232.64     2157.15     56.97 o
   0  -4  14     1415.62     1465.31     61.39 o
   1  -4  14    24583.50    24340.31   1149.18 o
   2  -4  14      668.10      675.13     64.37 o
   3  -4  14      511.83      461.85     36.28 o
  -7  -3  14     9973.85     9868.77    320.88 o
  -6  -3  14     3066.03     2934.94    104.92 o
  -5  -3  14     4268.03     4571.13    180.31 o
  -4  -3  14      104.21      129.10      7.71 o
  -3  -3  14    17653.92    17335.49    503.52 o
  -2  -3  14      549.50      535.32     25.92 o
  -1  -3  14      113.53      150.04     13.63 o
   0  -3  14     1696.77     1717.85     66.74 o
   1  -3  14     8879.14     8791.43    512.44 o
   2  -3  14     6355.18     5884.49    336.50 o
   3  -3  14     7989.05     8175.63    299.86 o
  -7  -2  14      307.32      231.85     20.75 o
  -6  -2  14    14303.86    14534.64    450.56 o
  -5  -2  14     4015.02     4044.77    160.55 o
  -4  -2  14     2127.20     2212.48     61.74 o
  -3  -2  14    15118.45    15294.47    396.06 o
  -2  -2  14      215.39      242.49     13.57 o
  -1  -2  14    22263.38    22489.40    660.15 o
   0  -2  14     1077.30     1002.53     39.51 o
   1  -2  14    12651.88    12293.25    562.58 o
   2  -2  14      146.54      168.21     22.61 o
   3  -2  14     1854.32     1629.28    106.29 o
  -7  -1  14     1905.82     1828.38     67.63 o
  -6  -1  14     2852.33     2938.40    110.62 o
  -5  -1  14     6692.57     6773.54    204.48 o
  -4  -1  14     1526.49     1567.96     45.99 o
  -3  -1  14     4811.76     4797.05    124.99 o
  -2  -1  14       31.76       77.93     13.01 o
  -1  -1  14      222.77      217.70     15.24 o
   0  -1  14     1846.26     1800.66     77.67 o
   1  -1  14      293.22      414.71     47.34 o
   2  -1  14     2451.37     2331.20    143.80 o
   3  -1  14     5581.93     5244.57    325.93 o
  -7   0  14      609.48      598.83     30.92 o
  -6   0  14     7869.44     7794.06    249.49 o
  -5   0  14     1273.72     1281.40     34.95 o
  -4   0  14      225.84      220.92     12.78 o
  -3   0  14      440.55      446.84     19.08 o
  -2   0  14     1620.31     1552.57     59.80 o
  -1   0  14    21411.61    20828.52    689.35 o
   0   0  14      740.12      730.87     34.31 o
   1   0  14     2820.90     2615.68    137.72 o
   2   0  14     7261.27     6878.42    346.26 o
   3   0  14     2587.97     2246.14    256.08 o
  -7   1  14     2276.06     2249.21    122.67 o
  -6   1  14     2766.13     2832.04     86.43 o
  -5   1  14     4933.33     5053.05    139.82 o
  -4   1  14     2286.58     2338.49     74.58 o
  -3   1  14     1668.70     1699.70     53.46 o
  -2   1  14     4194.53     4154.29    119.77 o
  -1   1  14     1533.96     1537.07     63.92 o
   0   1  14      271.38      273.62     16.90 o
   1   1  14    15655.98    15030.20    695.41 o
   2   1  14       88.41      122.18     21.04 o
  -7   2  14       62.30       72.62      9.78 o
  -6   2  14      109.04       98.83     13.29 o
  -5   2  14     1344.39     1280.31     43.98 o
  -4   2  14      196.39      143.78     16.34 o
  -3   2  14     8006.65     8110.19    291.66 o
  -2   2  14     5281.88     5197.14    160.17 o
  -1   2  14      719.69      701.90     23.38 o
   0   2  14     2457.54     2365.88     99.18 o
   1   2  14      783.16      700.77     46.48 o
   2   2  14    12738.97    12466.05    604.78 o
  -7   3  14      395.08      440.81     51.70 o
  -6   3  14    23277.54    23614.86    950.09 o
  -5   3  14        0.12       67.68     11.86 o
  -4   3  14      820.14      822.79     36.97 o
  -3   3  14     2896.05     3009.45    142.78 o
  -2   3  14     4804.96     4742.89    178.97 o
  -1   3  14    21421.65    20709.54    708.78 o
   0   3  14     3056.68     2794.59    201.68 o
   1   3  14     2467.50     2312.66    144.98 o
  -7   4  14      111.11      152.00     19.08 o
  -6   4  14      469.47      488.56     35.77 o
  -5   4  14     8886.25     8909.07    386.92 o
  -4   4  14      580.09      618.62     34.74 o
  -3   4  14     1008.86     1015.53     41.70 o
  -2   4  14       17.70        5.68     16.20 o
  -1   4  14      364.58      324.31     23.16 o
   0   4  14     2084.49     1980.22    104.48 o
  -6   5  14     5338.71     5621.70    249.98 o
  -5   5  14        0.11        4.14     10.10 o
  -4   5  14      253.52      246.95     27.96 o
  -3   5  14     7525.36     7269.60    286.69 o
  -2   5  14     4741.02     4645.01    243.47 o
  -1   5  14      253.33      293.46     35.02 o
  -5   6  14       13.18       11.90     16.61 o
  -4   6  14      646.95      824.31     59.11 o
  -3   6  14     2638.78     2587.95    156.69 o
  -2   6  14      628.41      609.20     46.37 o
  -3  -8  15     1797.86     1750.91    152.40 o
  -2  -8  15     6207.59     6025.38    406.49 o
  -1  -8  15     2313.49     2285.46    117.95 o
   0  -8  15      712.78      649.16     56.23 o
   1  -8  15    10020.03    10144.70    469.40 o
  -4  -7  15      259.63      218.29     32.53 o
  -3  -7  15     1003.04      960.60     47.74 o
  -2  -7  15    11110.14    11157.53    455.45 o
  -1  -7  15      992.08      920.67     61.98 o
   0  -7  15      313.34      349.23     33.27 o
   1  -7  15    11784.51    11796.39    718.55 o
   2  -7  15      239.87      226.31     38.69 o
  -5  -6  15      989.78      897.31     47.96 o
  -4  -6  15        5.94       17.91      8.35 o
  -3  -6  15     6525.82     6318.13    271.92 o
  -2  -6  15     5858.59     5841.73    244.04 o
  -1  -6  15    12074.41    11675.20    515.11 o
   0  -6  15     4109.09     4178.76    222.36 o
   1  -6  15      124.07      164.66     19.82 o
   2  -6  15       89.57      129.72     23.44 o
  -5  -5  15     1128.32     1131.29     61.83 o
  -4  -5  15    19440.09    20148.70    834.50 o
  -3  -5  15     1816.21     1743.53     72.89 o
  -2  -5  15     2653.03     2519.80     76.91 o
  -1  -5  15       20.75       22.83     15.21 o
   0  -5  15      324.78      292.05     29.59 o
   1  -5  15     1005.41     1050.48     91.91 o
   2  -5  15     1536.18     1659.35    181.96 o
  -6  -4  15     4606.69     4535.08    290.70 o
  -5  -4  15      240.27      274.99     50.11 o
  -4  -4  15     1007.19     1017.79     46.00 o
  -3  -4  15     3528.43     3382.29    133.05 o
  -2  -4  15     3721.61     3523.02    110.14 o
  -1  -4  15    12085.33    12042.59    405.13 o
   1  -4  15      682.92      748.35     63.69 o
   2  -4  15      290.94      294.12     33.72 o
  -6  -3  15      696.73      580.60     41.94 o
  -5  -3  15     2256.98     2177.67    110.62 o
  -4  -3  15    13866.03    14016.81    585.52 o
  -3  -3  15     5521.25     5433.99    156.61 o
  -2  -3  15        6.80       21.47     10.45 o
  -1  -3  15      422.09      459.40     20.30 o
   0  -3  15     4167.68     4123.21    182.12 o
   1  -3  15     6092.47     5852.94    309.31 o
   2  -3  15     4718.77     4593.75    270.20 o
  -7  -2  15     1196.02     1178.06     54.39 o
  -6  -2  15      281.32      300.63     25.21 o
  -5  -2  15       54.16       83.26     14.13 o
  -4  -2  15      930.44      928.76     36.42 o
  -3  -2  15     1264.67     1286.76     45.88 o
  -2  -2  15    34901.66    35079.33   1222.01 o
  -1  -2  15      524.44      484.59     29.53 o
   0  -2  15    14727.30    14060.93    482.23 o
   1  -2  15     3441.64     3440.57    206.38 o
   2  -2  15     6890.35     6886.95    442.84 o
  -7  -1  15     4218.16     4248.61    148.79 o
  -6  -1  15    28932.70    29401.97   1248.47 o
  -5  -1  15      277.16      211.37     25.61 o
  -4  -1  15     5377.94     5427.48    177.60 o
  -3  -1  15      414.52      458.55     26.65 o
  -2  -1  15     8396.45     8651.48    301.89 o
  -1  -1  15       93.10       99.86     10.93 o
   0  -1  15      807.15      864.54     52.62 o
   1  -1  15     1240.15     1202.74     73.09 o
   2  -1  15      155.78      181.20     30.04 o
  -7   0  15     4337.19     4466.99    194.00 o
  -6   0  15     4719.58     4856.05    154.21 o
  -5   0  15     2068.91     2181.28     82.03 o
  -4   0  15     8852.11     8783.80    281.05 o
  -3   0  15      567.22      597.49     30.60 o
  -2   0  15     1598.73     1617.46     61.53 o
  -1   0  15     2406.43     2309.13     96.60 o
   0   0  15      105.00      278.81     42.29 o
   1   0  15     3568.67     3338.44    226.31 o
   2   0  15     1330.14     1136.16     67.44 o
  -7   1  15        0.98       10.77     12.82 o
  -6   1  15     6661.96     6931.56    264.01 o
  -5   1  15     5360.37     5331.67    160.70 o
  -4   1  15      265.89      256.84     13.68 o
  -3   1  15     5296.94     5210.44    155.44 o
  -2   1  15       35.27       50.36     12.81 o
  -1   1  15        2.27       11.77      6.37 o
   0   1  15       18.85       24.49     14.10 o
   1   1  15     2774.87     2500.60    162.78 o
  -7   2  15     1154.95     1186.96     86.51 o
  -6   2  15       47.61       92.78     11.00 o
  -5   2  15     1797.95     1865.07     67.75 o
  -4   2  15     3222.11     3367.35     97.11 o
  -3   2  15       73.98       91.76      9.25 o
  -2   2  15      516.83      492.39     24.74 o
  -1   2  15     1479.11     1384.74     54.38 o
   0   2  15     7782.64     7292.52    367.38 o
   1   2  15     1149.74     1167.89     82.02 o
  -6   3  15     1253.42     1163.07     74.94 o
  -5   3  15     4050.17     3983.77    193.96 o
  -4   3  15      155.32      161.42     14.59 o
  -3   3  15    19069.03    19701.21    666.61 o
  -2   3  15     6704.32     6618.79    261.80 o
  -1   3  15      232.28      235.44     18.60 o
   0   3  15      663.58      729.12    116.62 o
  -6   4  15     2086.85     2166.26    119.78 o
  -5   4  15        1.07       37.39      9.71 o
  -4   4  15       14.02       15.71      7.04 o
  -3   4  15        3.31       18.69     16.20 o
  -2   4  15     1836.01     1854.55     86.61 o
  -1   4  15      560.33      587.47     30.77 o
  -4   5  15       26.05       -1.94     14.81 o
  -3   5  15     2580.70     2539.44    121.83 o
  -3  -7  16     5785.84     5439.73    506.76 o
  -2  -7  16      151.56      145.38     19.43 o
  -1  -7  16      105.79       65.47     20.49 o
   0  -7  16      888.88      789.60     75.36 o
  -4  -6  16        5.89       16.45     11.64 o
  -3  -6  16    11193.08    10789.39    509.24 o
  -2  -6  16     2348.74     2286.59    136.72 o
  -1  -6  16     2116.63     1970.59    125.49 o
   0  -6  16     6151.94     6442.13    507.66 o
   1  -6  16        0.32       12.97     16.50 o
  -5  -5  16      124.12      173.49     19.23 o
  -4  -5  16     4786.15     4865.05    184.11 o
  -3  -5  16     5421.01     5539.31    201.27 o
  -2  -5  16    10703.57    10316.89    398.47 o
  -1  -5  16     8887.77     9208.07    406.37 o
   0  -5  16     3785.77     4060.38    488.35 o
   1  -5  16     5610.63     5723.82    596.12 o
  -5  -4  16     5755.85     5938.08    261.89 o
  -4  -4  16     1087.57     1197.65     54.29 o
  -3  -4  16     4569.10     4485.76    175.53 o
  -2  -4  16       92.94      111.30     10.64 o
  -1  -4  16     5317.61     5323.89    228.18 o
   0  -4  16      419.00      290.00     39.31 o
   1  -4  16    14117.67    14293.46    769.84 o
  -6  -3  16     2829.05     2673.91    125.08 o
  -5  -3  16     3742.69     3886.57    219.94 o
  -4  -3  16      993.38      991.78     55.65 o
  -3  -3  16     8649.47     8587.12    337.06 o
  -2  -3  16     2747.62     2825.05    148.35 o
  -1  -3  16     3578.31     3530.86    148.44 o
   0  -3  16      507.13      546.04     40.60 o
   1  -3  16     2873.49     2891.99    152.97 o
  -6  -2  16     8689.06     8996.72    410.63 o
  -5  -2  16      516.42      470.99     35.85 o
  -4  -2  16        8.26       37.10     12.37 o
  -3  -2  16     5807.79     5830.44    255.02 o
  -2  -2  16      253.12      325.42     33.01 o
  -1  -2  16      121.92      131.72     18.92 o
   0  -2  16     4239.46     4238.84    210.06 o
   1  -2  16    28365.29    25873.49   1789.10 o
  -6  -1  16      441.97      421.43     26.73 o
  -5  -1  16     1158.57     1232.09     73.60 o
  -4  -1  16      513.70      576.99     48.07 o
  -3  -1  16    42217.64    42137.55   1680.83 o
  -2  -1  16      595.11      653.02     40.31 o
  -1  -1  16     1069.32     1048.77     53.04 o
   0  -1  16      410.86      472.43     42.21 o
   1  -1  16     1937.07     1901.07    243.90 o
  -6   0  16     7820.49     8070.05    301.31 o
  -5   0  16     3243.79     3332.36    176.70 o
  -4   0  16        4.12       60.58     14.67 o
  -3   0  16     8015.82     8288.81    289.65 o
  -2   0  16     1880.94     1884.73     70.70 o
  -1   0  16    24143.60    22876.19    915.52 o
   0   0  16      208.00      232.43     24.97 o
  -6   1  16        0.26       24.40      9.58 o
  -5   1  16     9541.53     9484.10    361.57 o
  -4   1  16     5342.29     5382.09    160.31 o
  -3   1  16     2697.30     2654.92    129.54 o
  -2   1  16     9716.52     9515.76    330.44 o
  -1   1  16     1649.65     1684.02     76.21 o
   0   1  16      452.76      388.27     39.01 o
  -6   2  16      939.89      884.89     38.09 o
  -5   2  16       18.99       50.39     10.80 o
  -4   2  16     3022.67     3064.50    100.73 o
  -3   2  16     7046.51     6910.72    273.63 o
  -2   2  16     2365.65     2297.61     98.25 o
  -1   2  16     2482.47     2294.57    152.02 o
  -5   3  16     1428.86     1447.99     66.58 o
  -4   3  16       70.62      111.53     10.63 o
  -3   3  16      100.45      116.63     13.65 o
  -2   3  16     5903.98     5816.08    237.47 o
  -3  -5  17      377.73      394.70     25.48 o
  -2  -5  17     2745.72     2748.27     96.92 o
  -1  -5  17     1710.97     1667.89     95.07 o
  -3  -4  17     3063.05     3001.84    177.21 o
  -2  -4  17      240.84      216.15     22.38 o
  -1  -4  17     1044.54     1009.52     57.91 o
   0  -4  17     1096.28      969.19     80.38 o
  -4  -3  17     1069.84     1156.17    111.43 o
  -3  -3  17     1340.75     1297.50     72.62 o
  -2  -3  17     1038.08     1043.10     52.41 o
  -1  -3  17      419.52      402.82     25.21 o
   0  -3  17     8861.78     8789.73    506.77 o
  -5  -2  17     1701.36     1690.15    101.45 o
  -4  -2  17     6336.73     6414.04    321.90 o
  -3  -2  17     1088.54     1055.96     44.75 o
  -2  -2  17     2771.93     2707.58    130.21 o
  -1  -2  17      652.05      692.90     53.85 o
   0  -2  17     2870.90     2621.27    156.03 o
  -5  -1  17     4130.82     4005.68    226.00 o
  -4  -1  17      185.29      198.94     18.06 o
  -3  -1  17       93.19      103.08     14.14 o
  -2  -1  17      163.42      207.01     20.79 o
  -1  -1  17     2410.45     2353.65    159.73 o
  -5   0  17      531.20      608.72     34.77 o
  -4   0  17     3377.25     3421.51    158.28 o
  -3   0  17      380.01      445.69     27.67 o
  -2   0  17     3259.23     3438.30    135.46 o
  -1   0  17     3233.24     2911.67    188.55 o
  -4   1  17     1068.39      907.95     52.19 o
  -3   1  17     1712.19     1634.12     72.91 o
  -2   1  17     6790.33     6319.93    274.00 o
 
